# Supplementary material for: Photo-induced ring-maintaining hydrosilylation of unactivated alkenes with hydrosilacyclobutanes
Source: Nat Commun. 2025 Mar 12;16:2468. doi: 10.1038/s41467-025-57705-w (PMC11903747; doi:10.1038/s41467-025-57705-w)
Supplement: Supplementary file 3 — Source Data [file 41467_2025_57705_MOESM3_ESM.xls]

## Sheet: EPR study of 1a
experiment date-abscissa	experiment date-the ordinate	simulation date-the ordinate
3454.02	0	0
3454.12	0.0022	0
3454.22	0.0024	0
3454.31	0.0017	0
3454.41	0.0015	0
3454.51	0.0035	0
3454.61	0.0101	0
3454.71	0.0096	0
3454.8	0.0098	0
3454.9	0.0112	0
3455	0.0131	0
3455.1	0.018	0
3455.19	0.0203	0
3455.29	0.0183	0
3455.39	0.0174	0
3455.49	0.0205	0
3455.59	0.0199	0
3455.68	0.0152	0
3455.78	0.0102	0
3455.88	0.008	0
3455.98	0.0059	0
3456.07	0.0064	0
3456.17	0.0087	0
3456.27	0.0098	0
3456.37	0.0167	0
3456.46	0.0213	0
3456.56	0.022	0
3456.66	0.0187	0
3456.76	0.0107	0
3456.86	0.0085	0
3456.95	0.0094	0
3457.05	0.0102	0
3457.15	0.011	0
3457.25	0.0117	0
3457.34	0.0075	0
3457.44	0.0003	0
3457.54	-0.0065	0
3457.64	-0.0127	0
3457.74	-0.0195	0
3457.83	-0.0263	0
3457.93	-0.0285	0
3458.03	-0.0249	0
3458.13	-0.0236	0
3458.22	-0.0241	0
3458.32	-0.0229	0.0001
3458.42	-0.0195	0.0001
3458.52	-0.0178	0.0002
3458.61	-0.0125	0.0003
3458.71	-0.0026	0.0005
3458.81	-0.0028	0.0009
3458.91	-0.0092	0.0014
3459.01	-0.0113	0.0022
3459.1	-0.0094	0.0034
3459.2	-0.0022	0.0051
3459.3	0.0021	0.0075
3459.4	0.0053	0.0109
3459.49	0.002	0.0153
3459.59	-0.0025	0.0211
3459.69	0.0017	0.0284
3459.79	0.0026	0.0373
3459.89	0.005	0.0477
3459.98	0.0127	0.0596
3460.08	0.0241	0.0725
3460.18	0.0362	0.086
3460.28	0.0507	0.0991
3460.37	0.0724	0.1109
3460.47	0.0909	0.1203
3460.57	0.106	0.1262
3460.67	0.117	0.1276
3460.76	0.1235	0.1235
3460.86	0.1235	0.1136
3460.96	0.1153	0.0978
3461.06	0.0972	0.0766
3461.16	0.0693	0.051
3461.25	0.0288	0.0223
3461.35	-0.0139	-0.0078
3461.45	-0.0529	-0.0374
3461.55	-0.0804	-0.0647
3461.64	-0.095	-0.0882
3461.74	-0.1011	-0.1067
3461.84	-0.0981	-0.1195
3461.94	-0.0924	-0.1263
3462.04	-0.0892	-0.1275
3462.13	-0.0843	-0.1237
3462.23	-0.0745	-0.1158
3462.33	-0.0627	-0.105
3462.43	-0.0522	-0.0924
3462.52	-0.0439	-0.079
3462.62	-0.0357	-0.0657
3462.72	-0.0271	-0.0533
3462.82	-0.0206	-0.0421
3462.91	-0.0133	-0.0325
3463.01	-0.0064	-0.0244
3463.11	0.003	-0.0179
3463.21	0.0115	-0.0129
3463.31	0.0126	-0.009
3463.4	0.0127	-0.0062
3463.5	0.0123	-0.0041
3463.6	0.0174	-0.0027
3463.7	0.0176	-0.0017
3463.79	0.0166	-0.0011
3463.89	0.0149	-0.0007
3463.99	0.0142	-0.0004
3464.09	0.011	-0.0002
3464.19	0.0047	-0.0002
3464.28	0	-0.0001
3464.38	-0.0011	0
3464.48	0.0023	0
3464.58	0.0059	0
3464.67	0.0071	0
3464.77	0.0082	0
3464.87	0.0095	0
3464.97	0.0037	0
3465.06	-0.0004	0
3465.16	-0.0006	0
3465.26	0.0075	0
3465.36	0.0157	0
3465.46	0.0193	0
3465.55	0.0178	0
3465.65	0.015	0
3465.75	0.0087	0
3465.85	0.0062	0
3465.94	0.0072	0
3466.04	0.0064	0
3466.14	0.0027	0
3466.24	-0.0056	0
3466.34	-0.0117	0
3466.43	-0.0118	0
3466.53	-0.0088	0
3466.63	0	0
3466.73	0.004	0
3466.82	0.0073	0
3466.92	0.0135	0
3467.02	0.0165	0.0001
3467.12	0.0155	0.0003
3467.21	0.0145	0.0003
3467.31	0.0149	0.0006
3467.41	0.0164	0.0009
3467.51	0.0224	0.0015
3467.61	0.0316	0.0024
3467.7	0.0353	0.0038
3467.8	0.0426	0.0058
3467.9	0.0536	0.0087
3468	0.0629	0.0127
3468.09	0.0705	0.0181
3468.19	0.0783	0.0252
3468.29	0.086	0.0343
3468.39	0.0978	0.0455
3468.49	0.1152	0.0591
3468.58	0.1278	0.0747
3468.68	0.1361	0.0926
3468.78	0.1439	0.1115
3468.88	0.1503	0.1303
3468.97	0.1584	0.1486
3469.07	0.1666	0.1646
3469.17	0.1689	0.1771
3469.27	0.1687	0.1847
3469.36	0.1669	0.1863
3469.46	0.1588	0.1816
3469.56	0.1473	0.1706
3469.66	0.1344	0.1542
3469.76	0.117	0.1341
3469.85	0.1061	0.1126
3469.95	0.1021	0.0923
3470.05	0.1016	0.0761
3470.15	0.1017	0.0666
3470.24	0.109	0.0658
3470.34	0.1182	0.0747
3470.44	0.1319	0.0928
3470.54	0.1489	0.1187
3470.64	0.1625	0.1493
3470.73	0.1794	0.1808
3470.83	0.1925	0.2085
3470.93	0.2009	0.2279
3471.03	0.2039	0.2348
3471.12	0.1945	0.226
3471.22	0.1686	0.2
3471.32	0.1247	0.1567
3471.42	0.0634	0.0982
3471.51	-0.0052	0.0277
3471.61	-0.0771	-0.05
3471.71	-0.146	-0.1292
3471.81	-0.2102	-0.2043
3471.91	-0.2661	-0.2705
3472	-0.3135	-0.3236
3472.1	-0.3509	-0.3611
3472.2	-0.3736	-0.3818
3472.3	-0.3786	-0.386
3472.39	-0.3712	-0.3755
3472.49	-0.3534	-0.3527
3472.59	-0.3277	-0.3209
3472.69	-0.2987	-0.2833
3472.79	-0.271	-0.2432
3472.88	-0.2349	-0.203
3472.98	-0.1936	-0.1649
3473.08	-0.1578	-0.1307
3473.18	-0.1272	-0.1008
3473.27	-0.0989	-0.0757
3473.37	-0.0691	-0.0552
3473.47	-0.0447	-0.0387
3473.57	-0.0193	-0.0256
3473.66	-0.002	-0.0152
3473.76	0.0086	-0.0066
3473.86	0.0154	0.0009
3473.96	0.0165	0.008
3474.06	0.0175	0.0153
3474.15	0.0249	0.0234
3474.25	0.0366	0.0325
3474.35	0.0528	0.0429
3474.45	0.0647	0.0544
3474.54	0.0789	0.0673
3474.64	0.0998	0.081
3474.74	0.1209	0.0943
3474.84	0.1374	0.1067
3474.94	0.1482	0.1172
3475.03	0.1491	0.1245
3475.13	0.1404	0.1277
3475.23	0.1281	0.1257
3475.33	0.1128	0.118
3475.42	0.0861	0.1043
3475.52	0.0516	0.0851
3475.62	0.0167	0.0609
3475.72	-0.0194	0.0332
3475.81	-0.0517	0.0034
3475.91	-0.0744	-0.0266
3476.01	-0.0938	-0.0549
3476.11	-0.1089	-0.08
3476.21	-0.1114	-0.1005
3476.3	-0.1051	-0.1154
3476.4	-0.0964	-0.1245
3476.5	-0.088	-0.1277
3476.6	-0.0755	-0.1256
3476.69	-0.0612	-0.1191
3476.79	-0.0506	-0.1093
3476.89	-0.0444	-0.0972
3476.99	-0.0373	-0.0841
3477.09	-0.0274	-0.0705
3477.18	-0.0229	-0.0575
3477.28	-0.0211	-0.0457
3477.38	-0.0186	-0.0352
3477.48	-0.0151	-0.0261
3477.57	-0.0138	-0.0183
3477.67	-0.0137	-0.0116
3477.77	-0.0077	-0.0056
3477.87	0	0.0001
3477.96	0.0137	0.006
3478.06	0.0253	0.0127
3478.16	0.0279	0.0208
3478.26	0.0274	0.0308
3478.36	0.0292	0.0433
3478.45	0.0363	0.0586
3478.55	0.0423	0.077
3478.65	0.0456	0.0984
3478.75	0.0552	0.1226
3478.84	0.075	0.1489
3478.94	0.1028	0.1757
3479.04	0.136	0.2017
3479.14	0.1716	0.2248
3479.24	0.2079	0.2428
3479.33	0.2381	0.2534
3479.43	0.2611	0.2547
3479.53	0.2868	0.2449
3479.63	0.2967	0.2234
3479.72	0.2884	0.1903
3479.82	0.2571	0.1465
3479.92	0.2089	0.0942
3480.02	0.1498	0.0362
3480.11	0.0878	-0.0241
3480.21	0.0183	-0.0828
3480.31	-0.0565	-0.1366
3480.41	-0.1213	-0.1823
3480.51	-0.1737	-0.2177
3480.6	-0.2092	-0.2416
3480.7	-0.2248	-0.2536
3480.8	-0.2288	-0.2545
3480.9	-0.221	-0.2456
3480.99	-0.207	-0.2289
3481.09	-0.1864	-0.2067
3481.19	-0.1666	-0.1811
3481.29	-0.1462	-0.1541
3481.39	-0.1209	-0.1278
3481.48	-0.0949	-0.1031
3481.58	-0.0772	-0.0808
3481.68	-0.0597	-0.0616
3481.78	-0.045	-0.0455
3481.87	-0.0313	-0.0322
3481.97	-0.0175	-0.0212
3482.07	-0.0098	-0.012
3482.17	-0.0027	-0.0041
3482.26	0.0088	0.0034
3482.36	0.0284	0.011
3482.46	0.0477	0.0194
3482.56	0.065	0.0293
3482.66	0.0879	0.0409
3482.75	0.106	0.0543
3482.85	0.1225	0.0699
3482.95	0.1378	0.0878
3483.05	0.1519	0.1077
3483.14	0.1693	0.1283
3483.24	0.182	0.1492
3483.34	0.1907	0.1693
3483.44	0.1963	0.1876
3483.54	0.197	0.203
3483.63	0.1972	0.2146
3483.73	0.1935	0.2222
3483.83	0.1939	0.2257
3483.93	0.1931	0.2256
3484.02	0.1873	0.2229
3484.12	0.1861	0.219
3484.22	0.1884	0.2151
3484.32	0.1895	0.2125
3484.41	0.1991	0.2117
3484.51	0.2084	0.2126
3484.61	0.2137	0.2143
3484.71	0.22	0.215
3484.81	0.2224	0.2122
3484.9	0.2173	0.203
3485	0.2054	0.185
3485.1	0.1834	0.156
3485.2	0.1534	0.1151
3485.29	0.117	0.0625
3485.39	0.0697	0
3485.49	0.0088	-0.0691
3485.59	-0.0603	-0.141
3485.69	-0.132	-0.2112
3485.78	-0.2046	-0.2747
3485.88	-0.2699	-0.3274
3485.98	-0.3234	-0.3667
3486.08	-0.3624	-0.3907
3486.17	-0.3809	-0.3989
3486.27	-0.3793	-0.3922
3486.37	-0.3635	-0.3728
3486.47	-0.3412	-0.3434
3486.56	-0.3121	-0.3067
3486.66	-0.2756	-0.2663
3486.76	-0.2319	-0.225
3486.86	-0.1898	-0.1849
3486.96	-0.1504	-0.1476
3487.05	-0.1173	-0.1142
3487.15	-0.0872	-0.0849
3487.25	-0.0633	-0.0595
3487.35	-0.0401	-0.0375
3487.44	-0.0189	-0.018
3487.54	-0.0033	0.0003
3487.64	0.0133	0.0189
3487.74	0.0337	0.0388
3487.84	0.0612	0.0612
3487.93	0.0953	0.0872
3488.03	0.1351	0.1177
3488.13	0.178	0.153
3488.23	0.2259	0.1929
3488.32	0.2778	0.2364
3488.42	0.3288	0.2829
3488.52	0.3772	0.3301
3488.62	0.4126	0.3749
3488.71	0.4371	0.4149
3488.81	0.4469	0.4472
3488.91	0.4404	0.4688
3489.01	0.4248	0.4775
3489.11	0.4019	0.4718
3489.2	0.371	0.4509
3489.3	0.3338	0.4153
3489.4	0.2861	0.3664
3489.5	0.2331	0.3063
3489.59	0.1782	0.2379
3489.69	0.1167	0.1643
3489.79	0.0546	0.0885
3489.89	-0.002	0.013
3489.99	-0.0582	-0.0599
3490.08	-0.1103	-0.1288
3490.18	-0.158	-0.1926
3490.28	-0.2034	-0.25
3490.38	-0.2433	-0.3005
3490.47	-0.2761	-0.3434
3490.57	-0.3007	-0.378
3490.67	-0.3159	-0.4037
3490.77	-0.3242	-0.4199
3490.86	-0.3228	-0.4264
3490.96	-0.3181	-0.4231
3491.06	-0.313	-0.4105
3491.16	-0.3065	-0.3895
3491.26	-0.299	-0.3615
3491.35	-0.2887	-0.3281
3491.45	-0.2755	-0.2912
3491.55	-0.2541	-0.2528
3491.65	-0.2298	-0.2143
3491.74	-0.2027	-0.1776
3491.84	-0.1736	-0.144
3491.94	-0.151	-0.1138
3492.04	-0.1286	-0.0875
3492.14	-0.1048	-0.0651
3492.23	-0.0858	-0.0462
3492.33	-0.0668	-0.0306
3492.43	-0.0498	-0.0167
3492.53	-0.0306	-0.004
3492.62	-0.0101	0.0079
3492.72	0.0096	0.0203
3492.82	0.0278	0.034
3492.92	0.0421	0.0497
3493.01	0.0545	0.068
3493.11	0.0683	0.089
3493.21	0.0842	0.1127
3493.31	0.1024	0.1386
3493.41	0.1299	0.1654
3493.5	0.1713	0.1923
3493.6	0.2113	0.2169
3493.7	0.2484	0.2369
3493.8	0.2818	0.2505
3493.89	0.299	0.2554
3493.99	0.3011	0.2499
3494.09	0.2816	0.2328
3494.19	0.244	0.2039
3494.29	0.1939	0.1638
3494.38	0.1306	0.1144
3494.48	0.0586	0.0581
3494.58	-0.0121	-0.0017
3494.68	-0.0801	-0.0615
3494.77	-0.1393	-0.1174
3494.87	-0.1865	-0.1664
3494.97	-0.2193	-0.2059
3495.07	-0.2337	-0.2341
3495.17	-0.2335	-0.2505
3495.26	-0.2232	-0.2554
3495.36	-0.204	-0.2499
3495.46	-0.1824	-0.2359
3495.56	-0.1585	-0.2154
3495.65	-0.1378	-0.1906
3495.75	-0.1197	-0.1639
3495.85	-0.1003	-0.137
3495.95	-0.0803	-0.1113
3496.04	-0.0623	-0.0878
3496.14	-0.0427	-0.0669
3496.24	-0.0255	-0.0488
3496.34	-0.0094	-0.0332
3496.44	0.0071	-0.0196
3496.53	0.0225	-0.0068
3496.63	0.0353	0.0053
3496.73	0.0471	0.0178
3496.83	0.0618	0.0319
3496.92	0.0798	0.0484
3497.02	0.1067	0.0682
3497.12	0.131	0.0918
3497.22	0.1515	0.1197
3497.31	0.1755	0.1521
3497.41	0.2012	0.1886
3497.51	0.2239	0.2289
3497.61	0.2412	0.2718
3497.71	0.2539	0.3154
3497.8	0.2675	0.3582
3497.9	0.278	0.3981
3498	0.2896	0.4326
3498.1	0.3028	0.4594
3498.19	0.3117	0.4768
3498.29	0.3168	0.4827
3498.39	0.3145	0.4758
3498.49	0.3042	0.4554
3498.59	0.2935	0.4211
3498.68	0.2746	0.373
3498.78	0.2414	0.3122
3498.88	0.201	0.2398
3498.98	0.1542	0.1578
3499.07	0.1016	0.0688
3499.17	0.0398	-0.0245
3499.27	-0.0308	-0.1186
3499.37	-0.0991	-0.2098
3499.46	-0.1681	-0.2946
3499.56	-0.2452	-0.3693
3499.66	-0.3218	-0.4308
3499.76	-0.3931	-0.4767
3499.86	-0.4541	-0.5057
3499.95	-0.5042	-0.5173
3500.05	-0.5386	-0.5124
3500.15	-0.5531	-0.4927
3500.25	-0.5509	-0.4606
3500.34	-0.5311	-0.4193
3500.44	-0.4954	-0.372
3500.54	-0.4529	-0.3215
3500.64	-0.4054	-0.271
3500.74	-0.3536	-0.2231
3500.83	-0.3053	-0.179
3500.93	-0.2631	-0.1396
3501.03	-0.2261	-0.1052
3501.13	-0.186	-0.076
3501.22	-0.1493	-0.0512
3501.32	-0.1174	-0.0297
3501.42	-0.0882	-0.0105
3501.52	-0.0629	0.008
3501.61	-0.0359	0.0269
3501.71	0.0009	0.0475
3501.81	0.0388	0.071
3501.91	0.0731	0.0982
3502.01	0.1073	0.1294
3502.1	0.1422	0.1645
3502.2	0.1861	0.2032
3502.3	0.2339	0.2437
3502.4	0.283	0.2845
3502.49	0.3228	0.3229
3502.59	0.3514	0.3555
3502.69	0.3651	0.3793
3502.79	0.3679	0.3913
3502.89	0.3544	0.389
3502.98	0.3267	0.3709
3503.08	0.285	0.3367
3503.18	0.23	0.2875
3503.28	0.1694	0.2259
3503.37	0.1115	0.1559
3503.47	0.0583	0.0819
3503.57	0.0069	0.0093
3503.67	-0.0403	-0.0575
3503.76	-0.0766	-0.1138
3503.86	-0.0986	-0.1569
3503.96	-0.1108	-0.1861
3504.06	-0.1218	-0.2014
3504.16	-0.1347	-0.2048
3504.25	-0.1484	-0.1993
3504.35	-0.1561	-0.1884
3504.45	-0.1589	-0.1757
3504.55	-0.1567	-0.1645
3504.64	-0.1562	-0.157
3504.74	-0.1581	-0.1546
3504.84	-0.1635	-0.1573
3504.94	-0.1768	-0.1645
3505.04	-0.1933	-0.1743
3505.13	-0.2075	-0.185
3505.23	-0.2226	-0.1943
3505.33	-0.2392	-0.2008
3505.43	-0.2535	-0.2028
3505.52	-0.2623	-0.1996
3505.62	-0.2673	-0.1916
3505.72	-0.264	-0.1791
3505.82	-0.2563	-0.163
3505.92	-0.2423	-0.1445
3506.01	-0.2185	-0.1248
3506.11	-0.1918	-0.1048
3506.21	-0.1695	-0.0858
3506.31	-0.1515	-0.0688
3506.4	-0.1292	-0.0533
3506.5	-0.1079	-0.0397
3506.6	-0.0947	-0.0285
3506.7	-0.085	-0.0189
3506.79	-0.0735	-0.0106
3506.89	-0.0592	-0.003
3506.99	-0.0415	0.0045
3507.09	-0.0323	0.0125
3507.19	-0.0309	0.0218
3507.28	-0.0241	0.0329
3507.38	-0.009	0.0464
3507.48	0.0099	0.0627
3507.58	0.0252	0.082
3507.67	0.0512	0.1042
3507.77	0.0824	0.1291
3507.87	0.1099	0.1557
3507.97	0.1322	0.1826
3508.06	0.1576	0.208
3508.16	0.1755	0.23
3508.26	0.1879	0.2463
3508.36	0.1868	0.2547
3508.46	0.1698	0.2533
3508.55	0.1442	0.2406
3508.65	0.1055	0.216
3508.75	0.0573	0.18
3508.85	-0.0021	0.1337
3508.94	-0.0744	0.0797
3509.04	-0.1449	0.0207
3509.14	-0.2033	-0.0395
3509.24	-0.2494	-0.0972
3509.34	-0.2826	-0.1494
3509.43	-0.2967	-0.1926
3509.53	-0.2966	-0.225
3509.63	-0.2913	-0.2458
3509.73	-0.2794	-0.2549
3509.82	-0.2634	-0.2531
3509.92	-0.2406	-0.2419
3510.02	-0.2093	-0.2236
3510.12	-0.1782	-0.2003
3510.22	-0.1547	-0.1742
3510.31	-0.1368	-0.1472
3510.41	-0.1199	-0.1212
3510.51	-0.1052	-0.0971
3510.61	-0.0941	-0.0758
3510.7	-0.0856	-0.0576
3510.8	-0.0787	-0.0425
3510.9	-0.0726	-0.0302
3511	-0.0651	-0.0203
3511.09	-0.0572	-0.0123
3511.19	-0.0515	-0.0056
3511.29	-0.0463	0.0003
3511.39	-0.0404	0.006
3511.49	-0.0397	0.012
3511.58	-0.0364	0.0187
3511.68	-0.0272	0.0266
3511.78	-0.0228	0.0357
3511.88	-0.0202	0.0462
3511.97	-0.0203	0.0582
3512.07	-0.0206	0.0714
3512.17	-0.0144	0.0848
3512.27	-0.0041	0.0979
3512.36	0.0126	0.1099
3512.46	0.0336	0.1196
3512.56	0.0554	0.1259
3512.66	0.0711	0.1277
3512.76	0.0876	0.1241
3512.85	0.0966	0.1147
3512.95	0.092	0.0995
3513.05	0.0719	0.0787
3513.15	0.0429	0.0534
3513.24	0.0082	0.0249
3513.34	-0.0298	-0.0051
3513.44	-0.0629	-0.0348
3513.54	-0.09	-0.0624
3513.64	-0.1189	-0.0864
3513.73	-0.149	-0.1054
3513.83	-0.1731	-0.1186
3513.93	-0.1786	-0.1259
3514.03	-0.1731	-0.1276
3514.12	-0.1656	-0.1242
3514.22	-0.1552	-0.1167
3514.32	-0.1413	-0.1061
3514.42	-0.1258	-0.0933
3514.52	-0.1131	-0.0797
3514.61	-0.1014	-0.0663
3514.71	-0.0877	-0.0534
3514.81	-0.0725	-0.0414
3514.91	-0.0599	-0.0305
3515	-0.0481	-0.0207
3515.1	-0.0318	-0.0116
3515.2	-0.0198	-0.0027
3515.3	-0.0134	0.0066
3515.39	-0.0123	0.0171
3515.49	-0.0092	0.0295
3515.59	-0.0067	0.0448
3515.69	0.0055	0.0635
3515.79	0.0207	0.0865
3515.88	0.0366	0.1141
3515.98	0.0574	0.1462
3516.08	0.0831	0.1825
3516.18	0.1154	0.2217
3516.27	0.1496	0.2622
3516.37	0.1861	0.3014
3516.47	0.2255	0.3365
3516.57	0.2663	0.3641
3516.67	0.3	0.381
3516.76	0.3273	0.3842
3516.86	0.3447	0.3714
3516.96	0.3365	0.3416
3517.06	0.3064	0.2949
3517.15	0.2576	0.2332
3517.25	0.1969	0.1599
3517.35	0.1258	0.0794
3517.45	0.0579	-0.0027
3517.54	-0.0026	-0.0807
3517.64	-0.0626	-0.1491
3517.74	-0.1087	-0.2035
3517.84	-0.1441	-0.2405
3517.94	-0.1731	-0.2592
3518.03	-0.1924	-0.2592
3518.13	-0.202	-0.2424
3518.23	-0.2025	-0.2131
3518.33	-0.1938	-0.1754
3518.42	-0.1796	-0.1343
3518.52	-0.1676	-0.0946
3518.62	-0.1571	-0.0604
3518.72	-0.1449	-0.0351
3518.81	-0.1274	-0.0205
3518.91	-0.1205	-0.0175
3519.01	-0.1248	-0.0252
3519.11	-0.1325	-0.0419
3519.21	-0.1503	-0.065
3519.3	-0.1754	-0.0916
3519.4	-0.2009	-0.1184
3519.5	-0.2212	-0.1427
3519.6	-0.236	-0.1623
3519.69	-0.2457	-0.1757
3519.79	-0.2498	-0.1821
3519.89	-0.2466	-0.1815
3519.99	-0.2404	-0.1746
3520.09	-0.2306	-0.1626
3520.18	-0.2208	-0.1469
3520.28	-0.2143	-0.129
3520.38	-0.2037	-0.11
3520.48	-0.1922	-0.0912
3520.57	-0.178	-0.0739
3520.67	-0.1663	-0.0583
3520.77	-0.1617	-0.0448
3520.87	-0.155	-0.0337
3520.97	-0.1483	-0.0247
3521.06	-0.1355	-0.0177
3521.16	-0.1217	-0.0124
3521.26	-0.1132	-0.0085
3521.36	-0.1118	-0.0057
3521.45	-0.1112	-0.0037
3521.55	-0.1069	-0.0024
3521.65	-0.1024	-0.0015
3521.75	-0.0986	-0.0009
3521.84	-0.0935	-0.0005
3521.94	-0.0881	-0.0003
3522.04	-0.0784	-0.0003
3522.14	-0.0706	-0.0001
3522.24	-0.069	0
3522.33	-0.0676	0
3522.43	-0.0696	0
3522.53	-0.0696	0
3522.63	-0.0675	0
3522.72	-0.0653	0
3522.82	-0.0638	0
3522.92	-0.0608	0
3523.02	-0.0586	0
3523.11	-0.0585	0
3523.21	-0.0547	0
3523.31	-0.0497	0
3523.41	-0.0424	0
3523.51	-0.0405	0
3523.6	-0.0411	0
3523.7	-0.0445	0
3523.8	-0.0482	0
3523.9	-0.0515	0
3523.99	-0.0555	0
3524.09	-0.0631	0
3524.19	-0.0711	0
3524.29	-0.072	0
3524.39	-0.0702	0
3524.48	-0.0728	0
3524.58	-0.0719	0
3524.68	-0.0712	0
3524.78	-0.0702	0
3524.87	-0.0687	0.0001
3524.97	-0.0627	0.0002
3525.07	-0.0551	0.0002
3525.17	-0.0481	0.0004
3525.27	-0.0473	0.0007
3525.36	-0.0475	0.0011
3525.46	-0.0489	0.0018
3525.56	-0.0509	0.0028
3525.66	-0.0519	0.0042
3525.75	-0.0552	0.0063
3525.85	-0.0537	0.0092
3525.95	-0.0516	0.0131
3526.05	-0.046	0.0183
3526.14	-0.0406	0.0248
3526.24	-0.034	0.033
3526.34	-0.0215	0.0427
3526.44	-0.0084	0.054
3526.54	0.001	0.0665
3526.63	0.0081	0.0798
3526.73	0.0191	0.0931
3526.83	0.0333	0.1057
3526.93	0.0513	0.1164
3527.02	0.07	0.124
3527.12	0.0791	0.1276
3527.22	0.0795	0.1261
3527.32	0.0668	0.1189
3527.42	0.0501	0.1058
3527.51	0.0281	0.087
3527.61	0.0025	0.0633
3527.71	-0.0258	0.0358
3527.81	-0.0564	0.0061
3527.9	-0.0857	-0.0239
3528	-0.1089	-0.0525
3528.1	-0.1309	-0.0779
3528.2	-0.1435	-0.0988
3528.29	-0.1522	-0.1143
3528.39	-0.1594	-0.1239
3528.49	-0.1616	-0.1276
3528.59	-0.1555	-0.126
3528.69	-0.1465	-0.1199
3528.78	-0.1372	-0.1103
3528.88	-0.1273	-0.0984
3528.98	-0.1182	-0.0852
3529.08	-0.1081	-0.0718
3529.17	-0.095	-0.0589
3529.27	-0.0853	-0.0471
3529.37	-0.0796	-0.0367
3529.47	-0.0739	-0.028
3529.57	-0.0686	-0.0208
3529.66	-0.066	-0.015
3529.76	-0.0645	-0.0106
3529.86	-0.0608	-0.0074
3529.96	-0.0584	-0.005
3530.05	-0.0561	-0.0033
3530.15	-0.055	-0.0021
3530.25	-0.052	-0.0013
3530.35	-0.0526	-0.0008
3530.44	-0.0516	-0.0005
3530.54	-0.0444	-0.0003
3530.64	-0.0389	-0.0002
3530.74	-0.0373	-0.0001
3530.84	-0.0351	0
3530.93	-0.0362	0
3531.03	-0.0391	0
3531.13	-0.041	0
3531.23	-0.0425	0
3531.32	-0.0489	0
3531.42	-0.0511	0
3531.52	-0.0498	0
3531.62	-0.0503	0
3531.72	-0.0503	0
3531.81	-0.0469	0
3531.91	-0.0455	0
3532.01	-0.0489	0
3532.11	-0.0546	0
3532.2	-0.0529	0
3532.3	-0.0476	0
3532.4	-0.0439	0
3532.5	-0.0442	0
3532.59	-0.0462	0
3532.69	-0.05	0
3532.79	-0.0565	0
3532.89	-0.0602	0
3532.99	-0.0584	0
3533.08	-0.0567	0
3533.18	-0.061	0
3533.28	-0.0603	0
3533.38	-0.058	0
3533.47	-0.0559	0
3533.57	-0.0598	0
3533.67	-0.0625	0
3533.77	-0.0605	0
3533.87	-0.055	0
3533.96	-0.0523	0
3534.06	-0.0475	0
3534.16	-0.0375	0
3534.26	-0.0312	0
3534.35	-0.0327	0
3534.45	-0.0406	0
3534.55	-0.0443	0
3534.65	-0.0442	0
3534.74	-0.0456	0
3534.84	-0.0487	0
3534.94	-0.0468	0
3535.04	-0.0425	0
3535.14	-0.0426	0
3535.23	-0.0433	0
3535.33	-0.046	0
3535.43	-0.0472	0
3535.53	-0.0506	0
3535.62	-0.05	0
3535.72	-0.0461	0
3535.82	-0.0454	0
3535.92	-0.0449	0
3536.02	-0.0407	0
3536.11	-0.0344	0
3536.21	-0.0264	0
3536.31	-0.0211	0
3536.41	-0.0217	0
3536.5	-0.0195	0
3536.6	-0.0191	0
3536.7	-0.0235	0
3536.8	-0.03	0
3536.89	-0.0365	0
3536.99	-0.0452	0
3537.09	-0.0488	0
3537.19	-0.0481	0
3537.29	-0.0509	0
3537.38	-0.0479	0
3537.48	-0.044	0
3537.58	-0.0471	0
3537.68	-0.0485	0
3537.77	-0.0478	0
3537.87	-0.0468	0
3537.97	-0.0518	0
3538.07	-0.0567	0
3538.17	-0.0561	0
3538.26	-0.0502	0
3538.36	-0.0464	0
3538.46	-0.0475	0
3538.56	-0.048	0
3538.65	-0.0488	0
3538.75	-0.0515	0
3538.85	-0.0566	0
3538.95	-0.0608	0
3539.04	-0.0673	0
3539.14	-0.0705	0
3539.24	-0.0694	0
3539.34	-0.0706	0
3539.44	-0.0676	0
3539.53	-0.0604	0
3539.63	-0.0536	0
3539.73	-0.0542	0
3539.83	-0.0582	0
3539.92	-0.058	0
3540.02	-0.0559	0
3540.12	-0.0569	0
3540.22	-0.0564	0
3540.32	-0.0521	0
3540.41	-0.0493	0
3540.51	-0.0549	0
3540.61	-0.0591	0
3540.71	-0.0607	0
3540.8	-0.0605	0
3540.9	-0.06	0
3541	-0.0532	0
3541.1	-0.0412	0
3541.19	-0.0348	0
3541.29	-0.0328	0
3541.39	-0.0302	0
3541.49	-0.0296	0
3541.59	-0.0297	0
3541.68	-0.0355	0
3541.78	-0.0421	0
3541.88	-0.043	0
3541.98	-0.0427	0
3542.07	-0.049	0
3542.17	-0.0579	0
3542.27	-0.0654	0
3542.37	-0.0703	0
3542.47	-0.0621	0
3542.56	-0.0501	0
3542.66	-0.0418	0
3542.76	-0.0315	0
3542.86	-0.0269	0
3542.95	-0.0274	0
3543.05	-0.0331	0
3543.15	-0.0426	0
3543.25	-0.0522	0
3543.34	-0.0574	0
3543.44	-0.0618	0
3543.54	-0.0619	0
3543.64	-0.0608	0
3543.74	-0.0551	0
3543.83	-0.0544	0
3543.93	-0.0572	0
3544.03	-0.0581	0
3544.13	-0.0586	0
3544.22	-0.0525	0
3544.32	-0.0481	0
3544.42	-0.0428	0
3544.52	-0.037	0
3544.62	-0.0344	0
3544.71	-0.0369	0
3544.81	-0.0406	0
3544.91	-0.0448	0
3545.01	-0.0522	0
3545.1	-0.0629	0
3545.2	-0.0677	0
3545.3	-0.0643	0
3545.4	-0.0576	0
3545.49	-0.0567	0
3545.59	-0.0577	0
3545.69	-0.0557	0
3545.79	-0.0521	0
3545.89	-0.0497	0
3545.98	-0.0511	0
3546.08	-0.0563	0
3546.18	-0.0683	0
3546.28	-0.0707	0
3546.37	-0.0653	0
3546.47	-0.0653	0
3546.57	-0.0652	0
3546.67	-0.0661	0
3546.77	-0.0667	0
3546.86	-0.0633	0
3546.96	-0.0617	0
3547.06	-0.0586	0
3547.16	-0.0591	0
3547.25	-0.0587	0
3547.35	-0.0535	0
3547.45	-0.0471	0
3547.55	-0.0411	0
3547.64	-0.0342	0
3547.74	-0.0335	0
3547.84	-0.0354	0
3547.94	-0.0425	0
3548.04	-0.0477	0
3548.13	-0.0457	0
3548.23	-0.0422	0
3548.33	-0.0408	0
3548.43	-0.0396	0
3548.52	-0.0377	0
3548.62	-0.0361	0
3548.72	-0.0349	0
3548.82	-0.0325	0
3548.92	-0.0341	0
3549.01	-0.0421	0
3549.11	-0.0474	0
3549.21	-0.0501	0
3549.31	-0.0503	0
3549.4	-0.0454	0
3549.5	-0.0384	0
3549.6	-0.0421	0
3549.7	-0.0526	0
3549.79	-0.06	0
3549.89	-0.0694	0
3549.99	-0.0778	0
3550.09	-0.0812	0
3550.19	-0.0747	0
3550.28	-0.0651	0
3550.38	-0.0582	0
3550.48	-0.0525	0
3550.58	-0.0504	0
3550.67	-0.0505	0
3550.77	-0.0518	0
3550.87	-0.05	0
3550.97	-0.0447	0
3551.07	-0.0463	0
3551.16	-0.047	0
3551.26	-0.0508	0
3551.36	-0.0539	0
3551.46	-0.0578	0
3551.55	-0.0662	0
3551.65	-0.068	0
3551.75	-0.0702	0
3551.85	-0.0724	0
3551.94	-0.0762	0
3552.04	-0.0794	0
3552.14	-0.0772	0
3552.24	-0.0754	0
3552.34	-0.0732	0
3552.43	-0.0728	0
3552.53	-0.0754	0
3552.63	-0.0766	0
3552.73	-0.0726	0
3552.82	-0.0674	0
3552.92	-0.06	0
3553.02	-0.0489	0
3553.12	-0.0436	0
3553.22	-0.0454	0
3553.31	-0.0486	0
3553.41	-0.0526	0
3553.51	-0.0513	0
3553.61	-0.0459	0
3553.7	-0.045	0
3553.8	-0.0453	0
3553.9	-0.0467	0
3554	-0.042	0

## Sheet: EPR study of i-PrSiSH
experiment date-abscissa	experiment date-the ordinate	simulation date-the ordinate
3451.17	0	0
3451.26	-0.0001	0
3451.36	0.0017	0
3451.46	0.0051	0
3451.56	0.0112	0
3451.66	0.0185	0
3451.75	0.0229	0
3451.85	0.0248	0
3451.95	0.0253	0
3452.05	0.0223	0
3452.14	0.0183	0
3452.24	0.0144	0
3452.34	0.0121	0
3452.44	0.0074	0
3452.54	0.0079	0
3452.63	0.0072	0
3452.73	0.0027	0
3452.83	-0.0003	0
3452.93	0.0006	0
3453.02	0.0031	0
3453.12	0.0052	0
3453.22	0.0015	0
3453.32	-0.0027	0
3453.41	-0.0064	0
3453.51	-0.0106	0
3453.61	-0.0116	0
3453.71	-0.0113	0
3453.81	-0.0113	0
3453.9	-0.012	0
3454	-0.0125	0
3454.1	-0.0099	0
3454.2	-0.0091	0
3454.29	-0.0072	0
3454.39	-0.0037	0
3454.49	-0.0033	0
3454.59	-0.0067	0
3454.69	-0.0074	0
3454.78	-0.0003	0
3454.88	0.0099	0
3454.98	0.0173	0
3455.08	0.0202	0
3455.17	0.0215	0
3455.27	0.017	0
3455.37	0.0096	0
3455.47	0.006	0
3455.56	0.0054	0
3455.66	0.0101	0
3455.76	0.0133	0
3455.86	0.012	0
3455.96	0.0094	0
3456.05	0.0098	0
3456.15	0.0097	0
3456.25	0.0118	0
3456.35	0.0123	0
3456.44	0.0106	0
3456.54	0.0062	0
3456.64	0.0008	0
3456.74	-0.003	0
3456.84	-0.0049	0
3456.93	-0.0053	0
3457.03	-0.0055	0
3457.13	-0.0015	0
3457.23	0.0026	0
3457.32	0.005	0
3457.42	0.0054	0
3457.52	0.0086	0
3457.62	0.0163	0
3457.71	0.0227	0
3457.81	0.0238	0
3457.91	0.023	0
3458.01	0.0227	0
3458.11	0.0193	0
3458.2	0.0138	0
3458.3	0.0081	0
3458.4	0.0026	0
3458.5	-0.0025	0
3458.59	-0.0036	0
3458.69	-0.0014	0
3458.79	-0.002	0
3458.89	-0.0002	0
3458.99	0.0016	0
3459.08	0.0021	0
3459.18	0.0041	0
3459.28	0.0028	0
3459.38	0.0012	0
3459.47	-0.0004	0
3459.57	0	0
3459.67	-0.0035	0
3459.77	-0.0052	0
3459.86	-0.0029	0
3459.96	0.0003	0
3460.06	-0.0014	0
3460.16	-0.0022	0
3460.26	-0.0012	0
3460.35	0.0041	0
3460.45	0.011	0
3460.55	0.0171	0
3460.65	0.0193	0
3460.74	0.0227	0
3460.84	0.0256	0
3460.94	0.0275	0
3461.04	0.026	0
3461.14	0.0275	0
3461.23	0.0298	0
3461.33	0.0273	0
3461.43	0.021	0
3461.53	0.0167	0
3461.62	0.0118	0
3461.72	0.0073	0
3461.82	0.0055	0
3461.92	0.0047	0
3462.01	0.0018	0
3462.11	0.0014	0
3462.21	0.0012	0
3462.31	0.0033	0
3462.41	0.0075	0
3462.5	0.0083	0
3462.6	0.0023	0
3462.7	-0.0034	0
3462.8	-0.0039	0
3462.89	0.0019	0
3462.99	0.0059	0
3463.09	0.0092	0
3463.19	0.0172	0
3463.29	0.0252	0
3463.38	0.0292	0
3463.48	0.0323	0
3463.58	0.0334	0
3463.68	0.0314	0
3463.77	0.032	0
3463.87	0.0326	0
3463.97	0.0306	0
3464.07	0.0279	0
3464.16	0.0255	0
3464.26	0.0253	0
3464.36	0.0298	0
3464.46	0.0336	0
3464.56	0.0356	0
3464.65	0.0301	0
3464.75	0.0194	0
3464.85	0.0119	0
3464.95	0.0105	0
3465.04	0.0097	0
3465.14	0.0097	0
3465.24	0.0134	0
3465.34	0.0161	0
3465.44	0.0172	0
3465.53	0.0202	0
3465.63	0.0197	0
3465.73	0.0165	0
3465.83	0.0184	0.0002
3465.92	0.0261	0.0003
3466.02	0.03	0.0003
3466.12	0.0294	0.0006
3466.22	0.0277	0.001
3466.31	0.0277	0.0016
3466.41	0.0295	0.0025
3466.51	0.0281	0.0039
3466.61	0.028	0.006
3466.71	0.0252	0.0089
3466.8	0.0238	0.0128
3466.9	0.028	0.0182
3467	0.0363	0.0252
3467.1	0.046	0.0341
3467.19	0.0551	0.0451
3467.29	0.0688	0.0581
3467.39	0.0841	0.0731
3467.49	0.0987	0.0895
3467.59	0.1133	0.1068
3467.68	0.1247	0.124
3467.78	0.1379	0.1399
3467.88	0.1495	0.153
3467.98	0.1542	0.1619
3468.07	0.1554	0.1653
3468.17	0.1542	0.1619
3468.27	0.1457	0.151
3468.37	0.1258	0.1326
3468.46	0.1005	0.1068
3468.56	0.0705	0.0748
3468.66	0.0337	0.0384
3468.76	-0.0069	-0.0003
3468.86	-0.0494	-0.0386
3468.95	-0.0874	-0.0745
3469.05	-0.1184	-0.1062
3469.15	-0.1429	-0.1312
3469.25	-0.1571	-0.1487
3469.34	-0.1656	-0.158
3469.44	-0.1669	-0.159
3469.54	-0.1586	-0.1521
3469.64	-0.146	-0.138
3469.74	-0.127	-0.1177
3469.83	-0.1044	-0.0918
3469.93	-0.078	-0.0613
3470.03	-0.0537	-0.0265
3470.13	-0.0301	0.0122
3470.22	-0.0036	0.0544
3470.32	0.0292	0.1
3470.42	0.0702	0.1482
3470.52	0.1178	0.1982
3470.61	0.1699	0.2484
3470.71	0.2226	0.2968
3470.81	0.2776	0.3404
3470.91	0.3298	0.3762
3471.01	0.3743	0.4007
3471.1	0.4023	0.4106
3471.2	0.4092	0.4033
3471.3	0.3893	0.3769
3471.4	0.3502	0.3312
3471.49	0.2965	0.2673
3471.59	0.226	0.1878
3471.69	0.1404	0.0972
3471.79	0.0479	0.0007
3471.89	-0.0429	-0.0963
3471.98	-0.1241	-0.1872
3472.08	-0.1915	-0.2667
3472.18	-0.2418	-0.3311
3472.28	-0.2769	-0.3775
3472.37	-0.2942	-0.4046
3472.47	-0.2929	-0.4131
3472.57	-0.2734	-0.4048
3472.67	-0.2439	-0.3825
3472.76	-0.2086	-0.3497
3472.86	-0.1754	-0.3101
3472.96	-0.1468	-0.2671
3473.06	-0.1196	-0.2239
3473.16	-0.0994	-0.1827
3473.25	-0.0808	-0.1453
3473.35	-0.0613	-0.1128
3473.45	-0.0422	-0.0854
3473.55	-0.0276	-0.0631
3473.64	-0.0163	-0.0456
3473.74	-0.0071	-0.0321
3473.84	0.001	-0.0221
3473.94	0.005	-0.0149
3474.04	0.0057	-0.0098
3474.13	0.0066	-0.0063
3474.23	0.0039	-0.004
3474.33	-0.0031	-0.0025
3474.43	-0.0083	-0.0015
3474.52	-0.0134	-0.0009
3474.62	-0.0179	-0.0007
3474.72	-0.0221	-0.0004
3474.82	-0.0301	0
3474.91	-0.0364	0
3475.01	-0.0366	0
3475.11	-0.0309	0
3475.21	-0.0227	0
3475.31	-0.0174	0
3475.4	-0.0188	0
3475.5	-0.0176	0
3475.6	-0.0117	0
3475.7	-0.0063	0
3475.79	-0.0016	0
3475.89	-0.0022	0
3475.99	-0.0008	0
3476.09	0.0057	0
3476.19	0.011	0
3476.28	0.0095	0
3476.38	0.0093	0
3476.48	0.0124	0
3476.58	0.014	0
3476.67	0.0169	0
3476.77	0.0205	0
3476.87	0.021	0
3476.97	0.0185	0
3477.06	0.0207	0
3477.16	0.0257	0
3477.26	0.0285	0
3477.36	0.0279	0
3477.46	0.0273	0
3477.55	0.0248	0
3477.65	0.0234	0
3477.75	0.0217	0
3477.85	0.0172	0
3477.94	0.0147	0
3478.04	0.0123	0
3478.14	0.0075	0
3478.24	0.0044	0
3478.34	0.0059	0
3478.43	0.0102	0
3478.53	0.01	0
3478.63	0.0085	0
3478.73	0.0076	0
3478.82	0.0069	0
3478.92	0.007	0
3479.02	0.0046	0
3479.12	0.0017	0
3479.21	0.0028	0
3479.31	0.0026	0
3479.41	0.0001	0
3479.51	0.0004	0
3479.61	0.0062	0
3479.7	0.0121	0.0001
3479.8	0.0147	0.0003
3479.9	0.0198	0.0003
3480	0.0249	0.0005
3480.09	0.0315	0.0009
3480.19	0.0392	0.0014
3480.29	0.045	0.0023
3480.39	0.0483	0.0038
3480.49	0.0513	0.0059
3480.58	0.0498	0.0087
3480.68	0.0496	0.0128
3480.78	0.0526	0.0186
3480.88	0.0572	0.0263
3480.97	0.0633	0.0365
3481.07	0.0721	0.0496
3481.17	0.0826	0.0661
3481.27	0.0942	0.0863
3481.36	0.1071	0.1104
3481.46	0.1204	0.1385
3481.56	0.1369	0.1705
3481.66	0.1563	0.2056
3481.76	0.179	0.2431
3481.85	0.2058	0.282
3481.95	0.2307	0.3208
3482.05	0.2535	0.358
3482.15	0.2776	0.3911
3482.24	0.3064	0.4179
3482.34	0.3405	0.4367
3482.44	0.3806	0.445
3482.54	0.4143	0.4412
3482.64	0.433	0.4237
3482.73	0.4415	0.3919
3482.83	0.4334	0.346
3482.93	0.4038	0.2872
3483.03	0.3564	0.218
3483.12	0.2903	0.1418
3483.22	0.2124	0.063
3483.32	0.1306	-0.0132
3483.42	0.0514	-0.0817
3483.51	-0.0215	-0.1372
3483.61	-0.0851	-0.1759
3483.71	-0.1233	-0.1951
3483.81	-0.1401	-0.1939
3483.91	-0.1299	-0.174
3484	-0.0984	-0.1386
3484.1	-0.058	-0.0928
3484.2	-0.0165	-0.0428
3484.3	0.0221	0.0046
3484.39	0.0548	0.043
3484.49	0.0715	0.067
3484.59	0.0661	0.0731
3484.69	0.0349	0.0599
3484.79	-0.012	0.0284
3484.88	-0.0706	-0.0184
3484.98	-0.1331	-0.0757
3485.08	-0.1912	-0.1373
3485.18	-0.2365	-0.1965
3485.27	-0.2604	-0.2478
3485.37	-0.2662	-0.2862
3485.47	-0.2514	-0.3085
3485.57	-0.2199	-0.3131
3485.66	-0.1801	-0.3008
3485.76	-0.1315	-0.2741
3485.86	-0.0819	-0.2369
3485.96	-0.0383	-0.1937
3486.06	-0.0066	-0.1491
3486.15	0.0069	-0.1079
3486.25	0.0037	-0.0739
3486.35	-0.0073	-0.0494
3486.45	-0.0232	-0.0359
3486.54	-0.0441	-0.0339
3486.64	-0.0646	-0.0418
3486.74	-0.0842	-0.0575
3486.84	-0.1051	-0.0785
3486.94	-0.1235	-0.1017
3487.03	-0.1396	-0.1243
3487.13	-0.1537	-0.1438
3487.23	-0.1621	-0.1584
3487.33	-0.1667	-0.167
3487.42	-0.1707	-0.1693
3487.52	-0.17	-0.1655
3487.62	-0.1623	-0.1564
3487.72	-0.1519	-0.1433
3487.81	-0.1413	-0.1277
3487.91	-0.1313	-0.1103
3488.01	-0.1223	-0.0925
3488.11	-0.1136	-0.0758
3488.21	-0.1021	-0.0606
3488.3	-0.0853	-0.0472
3488.4	-0.0665	-0.0359
3488.5	-0.0534	-0.0266
3488.6	-0.0465	-0.0193
3488.69	-0.0404	-0.0137
3488.79	-0.0334	-0.0095
3488.89	-0.0268	-0.0064
3488.99	-0.0208	-0.0042
3489.09	-0.0161	-0.0027
3489.18	-0.0121	-0.0017
3489.28	-0.0078	-0.0011
3489.38	-0.0047	-0.0006
3489.48	-0.0025	-0.0004
3489.57	0.0026	-0.0003
3489.67	0.0089	-0.0002
3489.77	0.0093	0
3489.87	0.009	0
3489.96	0.0087	0
3490.06	0.0085	0
3490.16	0.0059	0
3490.26	0.0084	0
3490.36	0.0116	0
3490.45	0.0106	0
3490.55	0.0096	0
3490.65	0.0138	0
3490.75	0.0202	0
3490.84	0.0244	0
3490.94	0.0248	0
3491.04	0.0239	0
3491.14	0.022	0
3491.24	0.0191	0
3491.33	0.0153	0
3491.43	0.0156	0
3491.53	0.0186	0
3491.63	0.0204	0
3491.72	0.0229	0
3491.82	0.024	0
3491.92	0.0241	0
3492.02	0.0218	0
3492.11	0.0175	0
3492.21	0.0133	0
3492.31	0.0079	0
3492.41	0.0048	0
3492.51	0.0037	0
3492.6	0.0029	0
3492.7	0.0007	0
3492.8	-0.0014	0
3492.9	0.0003	0
3492.99	0.007	0
3493.09	0.0166	0
3493.19	0.022	0
3493.29	0.0275	0
3493.39	0.0282	0
3493.48	0.0283	0
3493.58	0.0283	0.0004
3493.68	0.0289	0.0007
3493.78	0.0297	0.0008
3493.87	0.0324	0.0014
3493.97	0.0379	0.0024
3494.07	0.0435	0.004
3494.17	0.0489	0.0065
3494.26	0.0524	0.0102
3494.36	0.0554	0.0157
3494.46	0.0569	0.0237
3494.56	0.0604	0.0349
3494.66	0.0676	0.0503
3494.75	0.0751	0.0708
3494.85	0.0876	0.0974
3494.95	0.1061	0.1308
3495.05	0.1317	0.1714
3495.14	0.1603	0.2192
3495.24	0.1963	0.2737
3495.34	0.242	0.3328
3495.44	0.2923	0.3937
3495.54	0.3493	0.4534
3495.63	0.4096	0.5073
3495.73	0.4698	0.5506
3495.83	0.5213	0.5788
3495.93	0.5556	0.5867
3496.02	0.5633	0.5712
3496.12	0.548	0.5316
3496.22	0.5082	0.4681
3496.32	0.4442	0.3836
3496.41	0.3615	0.2834
3496.51	0.2663	0.1745
3496.61	0.1636	0.0648
3496.71	0.0608	-0.0369
3496.81	-0.0296	-0.123
3496.9	-0.1016	-0.1874
3497	-0.1478	-0.2266
3497.1	-0.1632	-0.2396
3497.2	-0.1621	-0.2288
3497.29	-0.1471	-0.1986
3497.39	-0.1229	-0.1557
3497.49	-0.0975	-0.1085
3497.59	-0.0835	-0.0653
3497.69	-0.0865	-0.0321
3497.78	-0.1095	-0.0149
3497.88	-0.1516	-0.0168
3497.98	-0.2017	-0.0382
3498.08	-0.2579	-0.0771
3498.17	-0.3183	-0.1295
3498.27	-0.3759	-0.1898
3498.37	-0.4165	-0.2516
3498.47	-0.4335	-0.3087
3498.56	-0.4322	-0.3558
3498.66	-0.4143	-0.3886
3498.76	-0.3791	-0.4045
3498.86	-0.3297	-0.4029
3498.96	-0.2751	-0.3843
3499.05	-0.2204	-0.3507
3499.15	-0.1636	-0.3051
3499.25	-0.1079	-0.2509
3499.35	-0.0584	-0.1917
3499.44	-0.0138	-0.1309
3499.54	0.0211	-0.0715
3499.64	0.0497	-0.0167
3499.74	0.0671	0.031
3499.84	0.0721	0.07
3499.93	0.0748	0.0988
3500.03	0.0722	0.1164
3500.13	0.0621	0.1227
3500.23	0.0461	0.1177
3500.32	0.0253	0.1024
3500.42	-0.0022	0.0783
3500.52	-0.0332	0.0472
3500.62	-0.0686	0.0117
3500.71	-0.1028	-0.0256
3500.81	-0.1294	-0.0621
3500.91	-0.1489	-0.0954
3501.01	-0.1614	-0.1236
3501.11	-0.1669	-0.1448
3501.2	-0.1717	-0.1584
3501.3	-0.1696	-0.1647
3501.4	-0.1659	-0.164
3501.5	-0.1615	-0.1572
3501.59	-0.1551	-0.1456
3501.69	-0.144	-0.1307
3501.79	-0.1301	-0.1139
3501.89	-0.1172	-0.0965
3501.99	-0.1046	-0.0796
3502.08	-0.092	-0.064
3502.18	-0.0822	-0.0501
3502.28	-0.0768	-0.0383
3502.38	-0.074	-0.0286
3502.47	-0.0713	-0.0208
3502.57	-0.0689	-0.0148
3502.67	-0.0634	-0.0103
3502.77	-0.0597	-0.007
3502.86	-0.0556	-0.0047
3502.96	-0.0473	-0.003
3503.06	-0.0403	-0.0019
3503.16	-0.0369	-0.0012
3503.26	-0.0334	-0.0007
3503.35	-0.034	-0.0004
3503.45	-0.0353	-0.0004
3503.55	-0.0335	-0.0002
3503.65	-0.0272	0
3503.74	-0.0196	0
3503.84	-0.0117	0
3503.94	-0.0081	0
3504.04	-0.0083	0
3504.14	-0.0084	0
3504.23	-0.0069	0
3504.33	-0.0042	0
3504.43	-0.0014	0
3504.53	0.0018	0
3504.62	0.0036	0
3504.72	0.0011	0
3504.82	0.0016	0
3504.92	-0.0011	0
3505.01	-0.0084	0
3505.11	-0.0209	0
3505.21	-0.0316	0
3505.31	-0.0405	0
3505.41	-0.0458	0
3505.5	-0.0512	0
3505.6	-0.0533	0
3505.7	-0.0523	0
3505.8	-0.053	0
3505.89	-0.0529	0
3505.99	-0.0507	0
3506.09	-0.0453	0
3506.19	-0.0391	0
3506.29	-0.0321	0
3506.38	-0.0267	0
3506.48	-0.021	0
3506.58	-0.0174	0
3506.68	-0.0176	0
3506.77	-0.0222	0.0002
3506.87	-0.0241	0.0004
3506.97	-0.0205	0.0005
3507.07	-0.0177	0.0009
3507.17	-0.017	0.0016
3507.26	-0.0171	0.0026
3507.36	-0.0176	0.0043
3507.46	-0.0148	0.0068
3507.56	-0.0111	0.0105
3507.65	-0.0086	0.0159
3507.75	-0.001	0.0235
3507.85	0.0064	0.0339
3507.95	0.0117	0.048
3508.04	0.0206	0.0662
3508.14	0.0346	0.0892
3508.24	0.0531	0.1174
3508.34	0.077	0.1508
3508.44	0.1094	0.1888
3508.53	0.1512	0.2304
3508.63	0.2003	0.2738
3508.73	0.2526	0.3164
3508.83	0.304	0.3553
3508.92	0.3476	0.3867
3509.02	0.3828	0.4071
3509.12	0.3996	0.413
3509.22	0.3951	0.4017
3509.31	0.3641	0.3716
3509.41	0.304	0.3224
3509.51	0.2236	0.2554
3509.61	0.1289	0.1737
3509.71	0.0245	0.0817
3509.8	-0.0856	-0.0155
3509.9	-0.1923	-0.1116
3510	-0.2829	-0.201
3510.1	-0.353	-0.2784
3510.19	-0.4018	-0.34
3510.29	-0.4302	-0.3832
3510.39	-0.4367	-0.4073
3510.49	-0.4267	-0.4133
3510.59	-0.4016	-0.4024
3510.68	-0.3634	-0.3777
3510.78	-0.3224	-0.3435
3510.88	-0.2851	-0.3031
3510.98	-0.2492	-0.2599
3511.07	-0.2114	-0.2169
3511.17	-0.1782	-0.1762
3511.27	-0.1485	-0.1396
3511.37	-0.1251	-0.1079
3511.47	-0.1054	-0.0813
3511.56	-0.0924	-0.0598
3511.66	-0.0804	-0.0429
3511.76	-0.068	-0.03
3511.86	-0.0587	-0.0204
3511.95	-0.0523	-0.0132
3512.05	-0.0452	-0.008
3512.15	-0.0421	-0.004
3512.25	-0.0376	-0.0007
3512.34	-0.0336	0.0023
3512.44	-0.0295	0.0055
3512.54	-0.0267	0.0093
3512.64	-0.0256	0.0139
3512.74	-0.0236	0.0201
3512.83	-0.0237	0.0282
3512.93	-0.0218	0.0378
3513.03	-0.0145	0.0495
3513.13	-0.0008	0.0632
3513.22	0.0172	0.0788
3513.32	0.0389	0.0956
3513.42	0.0619	0.113
3513.52	0.0832	0.1299
3513.61	0.102	0.1449
3513.71	0.1201	0.1567
3513.81	0.1339	0.1638
3513.91	0.1401	0.1649
3514.01	0.1401	0.1589
3514.1	0.1269	0.1453
3514.2	0.1019	0.1241
3514.3	0.0666	0.096
3514.4	0.0293	0.0624
3514.49	-0.0056	0.0249
3514.59	-0.0396	-0.014
3514.69	-0.072	-0.0521
3514.79	-0.1025	-0.0871
3514.89	-0.1264	-0.1169
3514.98	-0.1438	-0.1401
3515.08	-0.1538	-0.1558
3515.18	-0.1573	-0.1639
3515.28	-0.1566	-0.1648
3515.37	-0.1535	-0.1592
3515.47	-0.1489	-0.1486
3515.57	-0.1446	-0.1343
3515.67	-0.1367	-0.1178
3515.76	-0.1235	-0.1005
3515.86	-0.1107	-0.0834
3515.96	-0.0974	-0.0675
3516.06	-0.0858	-0.0532
3516.16	-0.079	-0.0408
3516.25	-0.0763	-0.0307
3516.35	-0.0721	-0.0225
3516.45	-0.07	-0.0161
3516.55	-0.0676	-0.0112
3516.64	-0.0654	-0.0077
3516.74	-0.0602	-0.0051
3516.84	-0.0563	-0.0034
3516.94	-0.0554	-0.0021
3517.04	-0.0559	-0.0013
3517.13	-0.0541	-0.0008
3517.23	-0.0514	-0.0005
3517.33	-0.0482	-0.0003
3517.43	-0.0495	-0.0002
3517.52	-0.0556	-0.0001
3517.62	-0.0637	0
3517.72	-0.0731	0
3517.82	-0.078	0
3517.92	-0.0758	0
3518.01	-0.0723	0
3518.11	-0.0694	0
3518.21	-0.0688	0
3518.31	-0.0637	0
3518.4	-0.0573	0
3518.5	-0.0541	0
3518.6	-0.0497	0
3518.7	-0.049	0
3518.79	-0.0496	0
3518.89	-0.0484	0
3518.99	-0.0458	0
3519.09	-0.0414	0
3519.19	-0.038	0
3519.28	-0.0364	0
3519.38	-0.0359	0
3519.48	-0.0369	0
3519.58	-0.0379	0
3519.67	-0.0351	0
3519.77	-0.0344	0
3519.87	-0.0351	0
3519.97	-0.0358	0
3520.06	-0.0347	0
3520.16	-0.0354	0
3520.26	-0.0334	0
3520.36	-0.0348	0
3520.46	-0.0391	0
3520.55	-0.0424	0
3520.65	-0.0415	0
3520.75	-0.0388	0
3520.85	-0.033	0
3520.94	-0.0262	0
3521.04	-0.0242	0
3521.14	-0.0257	0
3521.24	-0.0274	0
3521.34	-0.0284	0
3521.43	-0.0317	0
3521.53	-0.0359	0
3521.63	-0.0365	0
3521.73	-0.0302	0
3521.82	-0.0252	0
3521.92	-0.024	0
3522.02	-0.0222	0
3522.12	-0.0223	0
3522.22	-0.0226	0
3522.31	-0.0209	0
3522.41	-0.0206	0
3522.51	-0.0191	0
3522.61	-0.019	0
3522.7	-0.0166	0
3522.8	-0.0168	0
3522.9	-0.0175	0
3523	-0.0191	0
3523.09	-0.0217	0
3523.19	-0.0212	0
3523.29	-0.0171	0
3523.39	-0.0151	0
3523.49	-0.0124	0
3523.58	-0.0127	0
3523.68	-0.0143	0
3523.78	-0.0134	0
3523.88	-0.0122	0
3523.97	-0.0141	0
3524.07	-0.0205	0
3524.17	-0.0258	0
3524.27	-0.0251	0
3524.36	-0.0238	0
3524.46	-0.0257	0
3524.56	-0.0307	0
3524.66	-0.0338	0
3524.76	-0.0353	0
3524.85	-0.034	0
3524.95	-0.0283	0
3525.05	-0.0247	0
3525.15	-0.0224	0
3525.24	-0.0215	0
3525.34	-0.0216	0
3525.44	-0.024	0
3525.54	-0.025	0
3525.64	-0.0273	0
3525.73	-0.0272	0
3525.83	-0.0266	0
3525.93	-0.0254	0
3526.03	-0.0261	0
3526.12	-0.0283	0
3526.22	-0.0267	0
3526.32	-0.0228	0
3526.42	-0.0214	0
3526.52	-0.0175	0
3526.61	-0.0143	0
3526.71	-0.0099	0
3526.81	-0.0069	0
3526.91	-0.0061	0
3527	-0.0074	0
3527.1	-0.0111	0
3527.2	-0.0161	0
3527.3	-0.0149	0
3527.39	-0.0131	0
3527.49	-0.0171	0
3527.59	-0.0221	0
3527.69	-0.0292	0
3527.79	-0.0344	0
3527.88	-0.0345	0
3527.98	-0.0279	0
3528.08	-0.0212	0
3528.18	-0.0165	0
3528.27	-0.013	0
3528.37	-0.0131	0
3528.47	-0.0138	0
3528.57	-0.0149	0
3528.67	-0.0172	0
3528.76	-0.0183	0
3528.86	-0.0168	0
3528.96	-0.0167	0
3529.06	-0.0143	0
3529.15	-0.0184	0
3529.25	-0.0234	0
3529.35	-0.0284	0
3529.45	-0.0299	0
3529.54	-0.0281	0
3529.64	-0.024	0
3529.74	-0.0151	0
3529.84	-0.0051	0
3529.94	-0.001	0
3530.03	-0.0006	0
3530.13	-0.0031	0
3530.23	-0.0085	0
3530.33	-0.0162	0
3530.42	-0.0232	0
3530.52	-0.0258	0
3530.62	-0.0268	0
3530.72	-0.0252	0
3530.82	-0.027	0
3530.91	-0.0269	0
3531.01	-0.0252	0
3531.11	-0.0288	0
3531.21	-0.0287	0
3531.3	-0.0298	0
3531.4	-0.034	0
3531.5	-0.0379	0
3531.6	-0.0414	0
3531.69	-0.0421	0
3531.79	-0.0412	0
3531.89	-0.0412	0
3531.99	-0.0398	0
3532.09	-0.037	0
3532.18	-0.0376	0
3532.28	-0.0396	0
3532.38	-0.0401	0
3532.48	-0.0362	0
3532.57	-0.0324	0
3532.67	-0.0294	0
3532.77	-0.0293	0
3532.87	-0.033	0
3532.97	-0.0363	0
3533.06	-0.0369	0
3533.16	-0.0356	0
3533.26	-0.034	0
3533.36	-0.0354	0
3533.45	-0.0373	0
3533.55	-0.0402	0
3533.65	-0.0432	0
3533.75	-0.0403	0
3533.84	-0.0352	0
3533.94	-0.0327	0
3534.04	-0.0283	0
3534.14	-0.023	0
3534.24	-0.0189	0
3534.33	-0.0181	0
3534.43	-0.0179	0
3534.53	-0.019	0
3534.63	-0.0178	0
3534.72	-0.0146	0
3534.82	-0.0138	0
3534.92	-0.0142	0
3535.02	-0.0132	0
3535.12	-0.0134	0
3535.21	-0.0197	0
3535.31	-0.0189	0
3535.41	-0.0169	0
3535.51	-0.0144	0
3535.6	-0.0126	0
3535.7	-0.0099	0
3535.8	-0.0081	0
3535.9	-0.0073	0
3535.99	-0.0042	0
3536.09	-0.0021	0
3536.19	-0.0041	0
3536.29	-0.0062	0
3536.39	-0.0126	0
3536.48	-0.0193	0
3536.58	-0.0229	0
3536.68	-0.0239	0
3536.78	-0.0246	0
3536.87	-0.0234	0
3536.97	-0.0237	0
3537.07	-0.0243	0
3537.17	-0.0287	0
3537.27	-0.0318	0
3537.36	-0.0345	0
3537.46	-0.0339	0
3537.56	-0.0339	0
3537.66	-0.0341	0
3537.75	-0.0347	0
3537.85	-0.0344	0
3537.95	-0.0309	0
3538.05	-0.0253	0
3538.14	-0.0163	0
3538.24	-0.0079	0
3538.34	-0.0001	0
3538.44	0.0043	0
3538.54	0.0024	0
3538.63	-0.0034	0
3538.73	-0.0101	0
3538.83	-0.0142	0
3538.93	-0.0225	0
3539.02	-0.031	0
3539.12	-0.0349	0
3539.22	-0.034	0
3539.32	-0.0343	0
3539.42	-0.0322	0
3539.51	-0.0319	0
3539.61	-0.0319	0
3539.71	-0.0349	0
3539.81	-0.0394	0
3539.9	-0.0382	0
3540	-0.0374	0
3540.1	-0.0394	0
3540.2	-0.044	0
3540.29	-0.042	0
3540.39	-0.0372	0
3540.49	-0.0363	0
3540.59	-0.0342	0
3540.69	-0.036	0
3540.78	-0.0379	0
3540.88	-0.0346	0
3540.98	-0.0321	0
3541.08	-0.0293	0
3541.17	-0.0283	0
3541.27	-0.0308	0
3541.37	-0.0352	0
3541.47	-0.0367	0
3541.57	-0.0388	0
3541.66	-0.0378	0
3541.76	-0.0332	0
3541.86	-0.0272	0
3541.96	-0.024	0
3542.05	-0.0223	0
3542.15	-0.0228	0
3542.25	-0.0247	0
3542.35	-0.0273	0
3542.44	-0.0312	0
3542.54	-0.0349	0
3542.64	-0.036	0
3542.74	-0.0349	0
3542.84	-0.0347	0
3542.93	-0.034	0
3543.03	-0.0299	0
3543.13	-0.0253	0
3543.23	-0.0223	0
3543.32	-0.0165	0
3543.42	-0.012	0
3543.52	-0.0116	0
3543.62	-0.0118	0
3543.72	-0.0149	0
3543.81	-0.0165	0
3543.91	-0.0207	0
3544.01	-0.025	0
3544.11	-0.0248	0
3544.2	-0.0247	0
3544.3	-0.0229	0
3544.4	-0.0198	0
3544.5	-0.0177	0
3544.59	-0.0201	0
3544.69	-0.0262	0
3544.79	-0.0308	0
3544.89	-0.031	0
3544.99	-0.0294	0
3545.08	-0.0278	0
3545.18	-0.0284	0
3545.28	-0.0278	0
3545.38	-0.0278	0
3545.47	-0.0308	0
3545.57	-0.0324	0
3545.67	-0.0326	0
3545.77	-0.0324	0
3545.87	-0.033	0
3545.96	-0.0315	0
3546.06	-0.0306	0
3546.16	-0.0313	0
3546.26	-0.0323	0
3546.35	-0.0293	0
3546.45	-0.0269	0
3546.55	-0.0275	0
3546.65	-0.0301	0
3546.74	-0.0304	0
3546.84	-0.0291	0
3546.94	-0.0277	0
3547.04	-0.0235	0
3547.14	-0.0199	0
3547.23	-0.0175	0
3547.33	-0.0171	0
3547.43	-0.0189	0
3547.53	-0.0213	0
3547.62	-0.0207	0
3547.72	-0.0188	0
3547.82	-0.0194	0
3547.92	-0.0229	0
3548.02	-0.0274	0
3548.11	-0.0337	0
3548.21	-0.0398	0
3548.31	-0.0442	0
3548.41	-0.045	0
3548.5	-0.0512	0
3548.6	-0.0551	0
3548.7	-0.05	0
3548.8	-0.0431	0
3548.89	-0.033	0
3548.99	-0.0242	0
3549.09	-0.0208	0
3549.19	-0.0223	0
3549.29	-0.0211	0
3549.38	-0.017	0
3549.48	-0.0107	0
3549.58	-0.0036	0
3549.68	-0.001	0
3549.77	-0.0011	0
3549.87	-0.002	0
3549.97	-0.0042	0
3550.07	-0.0053	0
3550.17	-0.0056	0
3550.26	-0.0098	0
3550.36	-0.0113	0
3550.46	-0.0132	0
3550.56	-0.0105	0
3550.65	-0.013	0
3550.75	-0.0164	0
3550.85	-0.0204	0
3550.95	-0.0229	0
3551.04	-0.0254	0
3551.14	-0.0248	0

## Sheet: EPR study of reaction system
experiment date-abscissa	experiment date-the ordinate	simulation date-the ordinate
3449.74	0	0
3449.84	-0.0035	0
3449.94	-0.0107	0
3450.03	-0.0139	0
3450.13	-0.0118	0
3450.23	-0.007	0
3450.33	-0.0001	0
3450.42	0.0006	0
3450.52	-0.0001	0
3450.62	0.0012	0
3450.72	0.0026	0
3450.81	0.0032	0
3450.91	-0.0002	0
3451.01	-0.0023	0
3451.11	-0.0044	0
3451.21	-0.006	0
3451.3	-0.0032	0
3451.4	-0.0021	0
3451.5	-0.0054	0
3451.6	-0.0122	0
3451.69	-0.0149	0
3451.79	-0.0161	0
3451.89	-0.0091	0
3451.99	-0.0011	0
3452.08	0.0077	0
3452.18	0.0107	0
3452.28	0.0091	0
3452.38	0.0011	0
3452.48	-0.0102	0
3452.57	-0.0157	0
3452.67	-0.0185	0
3452.77	-0.017	0
3452.87	-0.0201	0
3452.96	-0.0129	0
3453.06	-0.0056	0
3453.16	0.0017	0
3453.26	0.0088	0
3453.36	0.0106	0
3453.45	0.0088	0
3453.55	0.0063	0
3453.65	0.002	0
3453.75	-0.0063	0
3453.84	-0.0139	0
3453.94	-0.0122	0
3454.04	-0.0106	0
3454.14	-0.0103	0
3454.24	-0.0134	0
3454.33	-0.0193	0
3454.43	-0.0203	0
3454.53	-0.0178	0
3454.63	-0.0191	0
3454.72	-0.0179	0
3454.82	-0.0167	0
3454.92	-0.0185	0
3455.02	-0.0208	0
3455.11	-0.0235	0
3455.21	-0.0217	0
3455.31	-0.0243	0
3455.41	-0.0233	0
3455.51	-0.0163	0
3455.6	-0.0165	0
3455.7	-0.0145	0
3455.8	-0.0083	0
3455.9	-0.005	0
3455.99	-0.0043	0
3456.09	-0.0043	0
3456.19	0.0023	0
3456.29	0.0058	0
3456.39	0.0065	0
3456.48	0.0038	0
3456.58	-0.0027	0
3456.68	-0.0074	0
3456.78	-0.0191	0
3456.87	-0.0302	0
3456.97	-0.0375	0
3457.07	-0.0402	0
3457.17	-0.0419	0
3457.26	-0.0428	0
3457.36	-0.0402	0
3457.46	-0.0341	0
3457.56	-0.0251	0
3457.66	-0.0144	0
3457.75	-0.0083	0
3457.85	-0.0102	0
3457.95	-0.0115	0
3458.05	-0.0124	0
3458.14	-0.0122	0
3458.24	-0.0102	0
3458.34	-0.0025	0
3458.44	0.0059	0
3458.54	0.0144	0
3458.63	0.0249	0
3458.73	0.0332	0
3458.83	0.0301	0
3458.93	0.0238	0
3459.02	0.0148	0
3459.12	0.0078	0
3459.22	0.0099	0
3459.32	0.0148	0
3459.41	0.0128	0
3459.51	0.0061	0
3459.61	-0.0027	0
3459.71	-0.0154	0
3459.81	-0.0216	0
3459.9	-0.0248	0
3460	-0.0237	0
3460.1	-0.024	0
3460.2	-0.0275	0
3460.29	-0.0257	0
3460.39	-0.0174	0
3460.49	-0.0095	0
3460.59	-0.0051	0
3460.69	0.0013	0
3460.78	0.0092	0
3460.88	0.0153	0
3460.98	0.0183	0
3461.08	0.0197	0
3461.17	0.0149	0
3461.27	0.01	0
3461.37	0.0088	0
3461.47	0.0045	0
3461.56	0.0027	0
3461.66	-0.0004	0
3461.76	-0.0076	0
3461.86	-0.0102	0
3461.96	-0.005	0
3462.05	-0.0043	0
3462.15	-0.0046	0.0001
3462.25	0.0017	0.0002
3462.35	0.0144	0.0003
3462.44	0.0234	0.0005
3462.54	0.0291	0.0008
3462.64	0.0308	0.0013
3462.74	0.0319	0.002
3462.84	0.0315	0.0031
3462.93	0.0247	0.0048
3463.03	0.0242	0.007
3463.13	0.0297	0.0102
3463.23	0.0368	0.0145
3463.32	0.0442	0.0201
3463.42	0.0556	0.0273
3463.52	0.0637	0.0363
3463.62	0.0713	0.0471
3463.71	0.0796	0.0599
3463.81	0.0895	0.0747
3463.91	0.1039	0.0908
3464.01	0.1237	0.1073
3464.11	0.1432	0.124
3464.2	0.1637	0.1397
3464.3	0.1818	0.1534
3464.4	0.1933	0.1638
3464.5	0.2029	0.1703
3464.59	0.2031	0.1723
3464.69	0.194	0.1691
3464.79	0.182	0.1614
3464.89	0.1739	0.1499
3464.99	0.1653	0.1363
3465.08	0.1532	0.1226
3465.18	0.1433	0.1111
3465.28	0.1411	0.104
3465.38	0.1464	0.1034
3465.47	0.1562	0.1109
3465.57	0.1682	0.127
3465.67	0.1866	0.1512
3465.77	0.2112	0.1813
3465.86	0.2418	0.2154
3465.96	0.2654	0.2498
3466.06	0.2858	0.2791
3466.16	0.3016	0.2991
3466.26	0.3114	0.3061
3466.35	0.3031	0.2966
3466.45	0.2748	0.2688
3466.55	0.231	0.2222
3466.65	0.1752	0.1588
3466.74	0.1088	0.0817
3466.84	0.0346	-0.0053
3466.94	-0.0527	-0.0964
3467.04	-0.1465	-0.1856
3467.14	-0.239	-0.2675
3467.23	-0.3276	-0.3374
3467.33	-0.4069	-0.3912
3467.43	-0.4688	-0.4274
3467.53	-0.5036	-0.4457
3467.62	-0.512	-0.4459
3467.72	-0.4967	-0.4303
3467.82	-0.4641	-0.4019
3467.92	-0.4201	-0.3639
3468.01	-0.3706	-0.3196
3468.11	-0.3197	-0.2724
3468.21	-0.2633	-0.2243
3468.31	-0.21	-0.178
3468.41	-0.1665	-0.1351
3468.5	-0.1272	-0.0959
3468.6	-0.09	-0.061
3468.7	-0.0557	-0.0304
3468.8	-0.0248	-0.0039
3468.89	0.0023	0.0185
3468.99	0.0359	0.0374
3469.09	0.0695	0.0526
3469.19	0.0936	0.0642
3469.29	0.1103	0.0721
3469.38	0.1246	0.0761
3469.48	0.1332	0.0761
3469.58	0.129	0.072
3469.68	0.1209	0.064
3469.77	0.105	0.0521
3469.87	0.0818	0.0377
3469.97	0.0547	0.0213
3470.07	0.033	0.0031
3470.16	0.007	-0.0153
3470.26	-0.0177	-0.0328
3470.36	-0.0358	-0.0484
3470.46	-0.049	-0.0615
3470.56	-0.0583	-0.0713
3470.65	-0.0604	-0.0777
3470.75	-0.0643	-0.0807
3470.85	-0.0695	-0.0805
3470.95	-0.0759	-0.0774
3471.04	-0.0806	-0.0721
3471.14	-0.0806	-0.0652
3471.24	-0.0784	-0.0574
3471.34	-0.0742	-0.0491
3471.44	-0.0699	-0.041
3471.53	-0.0602	-0.0335
3471.63	-0.053	-0.0267
3471.73	-0.0512	-0.0208
3471.83	-0.0558	-0.0158
3471.92	-0.0515	-0.0118
3472.02	-0.0421	-0.0086
3472.12	-0.036	-0.0061
3472.22	-0.0268	-0.0042
3472.31	-0.0089	-0.0029
3472.41	0.0051	-0.0019
3472.51	0.0119	-0.0013
3472.61	0.0117	-0.0008
3472.71	0.0136	-0.0005
3472.8	0.008	-0.0003
3472.9	0.0011	-0.0002
3473	-0.0022	-0.0002
3473.1	0.0022	-0.0001
3473.19	0.005	0
3473.29	0.0064	0
3473.39	0.0102	0
3473.49	0.0119	0
3473.59	0.0163	0
3473.68	0.0249	0
3473.78	0.0321	0
3473.88	0.0304	0
3473.98	0.0253	0
3474.07	0.0247	0
3474.17	0.0263	0
3474.27	0.0316	0
3474.37	0.0375	0
3474.46	0.0413	0
3474.56	0.0442	0
3474.66	0.0473	0
3474.76	0.0567	0
3474.86	0.0671	0
3474.95	0.0775	0
3475.05	0.0821	0
3475.15	0.0818	0
3475.25	0.0693	0
3475.34	0.0518	0
3475.44	0.0332	0
3475.54	0.0168	0
3475.64	0.0017	0
3475.74	-0.013	0
3475.83	-0.0236	0
3475.93	-0.0303	0
3476.03	-0.0337	0
3476.13	-0.0343	0
3476.22	-0.0316	0
3476.32	-0.0294	0
3476.42	-0.0296	0.0001
3476.52	-0.0275	0.0002
3476.61	-0.022	0.0002
3476.71	-0.0211	0.0004
3476.81	-0.0243	0.0007
3476.91	-0.0288	0.0011
3477.01	-0.0285	0.0018
3477.1	-0.0257	0.0027
3477.2	-0.0257	0.0042
3477.3	-0.0271	0.0062
3477.4	-0.0284	0.0091
3477.49	-0.0245	0.0129
3477.59	-0.0131	0.0181
3477.69	0.0015	0.0251
3477.79	0.0121	0.0338
3477.89	0.024	0.0441
3477.98	0.0446	0.0568
3478.08	0.0705	0.0714
3478.18	0.0959	0.088
3478.28	0.1227	0.1061
3478.37	0.1538	0.1251
3478.47	0.1837	0.1445
3478.57	0.2058	0.1637
3478.67	0.2236	0.1817
3478.76	0.243	0.1978
3478.86	0.2508	0.2118
3478.96	0.254	0.2234
3479.06	0.2544	0.2328
3479.16	0.2556	0.2406
3479.25	0.2512	0.2477
3479.35	0.2507	0.255
3479.45	0.2518	0.2629
3479.55	0.257	0.2722
3479.64	0.2673	0.2829
3479.74	0.2771	0.2942
3479.84	0.2871	0.3047
3479.94	0.2935	0.3121
3480.04	0.2935	0.3145
3480.13	0.2924	0.3091
3480.23	0.2955	0.2929
3480.33	0.2973	0.2643
3480.43	0.2834	0.2224
3480.52	0.2651	0.1678
3480.62	0.2312	0.1017
3480.72	0.1815	0.0273
3480.82	0.1187	-0.0516
3480.91	0.0469	-0.1311
3481.01	-0.0306	-0.2067
3481.11	-0.1189	-0.2742
3481.21	-0.2121	-0.3303
3481.31	-0.2899	-0.3727
3481.4	-0.3536	-0.4001
3481.5	-0.3996	-0.4119
3481.6	-0.4315	-0.41
3481.7	-0.4505	-0.3958
3481.79	-0.452	-0.3705
3481.89	-0.4344	-0.3371
3481.99	-0.3951	-0.2983
3482.09	-0.3415	-0.256
3482.19	-0.288	-0.2124
3482.28	-0.2371	-0.1693
3482.38	-0.1839	-0.1283
3482.48	-0.1326	-0.0908
3482.58	-0.0861	-0.057
3482.67	-0.0486	-0.0272
3482.77	-0.0208	-0.0016
3482.87	0.0009	0.0206
3482.97	0.0191	0.0402
3483.06	0.0369	0.0587
3483.16	0.0461	0.0775
3483.26	0.0543	0.098
3483.36	0.0748	0.1219
3483.46	0.1095	0.1504
3483.55	0.1576	0.1835
3483.65	0.2121	0.2211
3483.75	0.272	0.2616
3483.85	0.3311	0.3035
3483.94	0.3837	0.3437
3484.04	0.4206	0.3784
3484.14	0.4389	0.4038
3484.24	0.4271	0.4175
3484.34	0.3961	0.4168
3484.43	0.3538	0.399
3484.53	0.3003	0.3638
3484.63	0.2406	0.3122
3484.73	0.1731	0.2466
3484.82	0.1069	0.1699
3484.92	0.0454	0.0863
3485.02	-0.0104	0.0003
3485.12	-0.0571	-0.0841
3485.21	-0.0992	-0.1627
3485.31	-0.1338	-0.2326
3485.41	-0.1651	-0.2913
3485.51	-0.194	-0.3378
3485.61	-0.2206	-0.372
3485.7	-0.2435	-0.3941
3485.8	-0.2606	-0.4049
3485.9	-0.2834	-0.4065
3486	-0.3053	-0.4001
3486.09	-0.3271	-0.3862
3486.19	-0.337	-0.367
3486.29	-0.3366	-0.3436
3486.39	-0.3309	-0.3168
3486.49	-0.3208	-0.2879
3486.58	-0.3099	-0.2576
3486.68	-0.2987	-0.2271
3486.78	-0.2834	-0.1971
3486.88	-0.269	-0.1681
3486.97	-0.2551	-0.1409
3487.07	-0.2331	-0.1161
3487.17	-0.2052	-0.094
3487.27	-0.1759	-0.0746
3487.36	-0.1459	-0.0581
3487.46	-0.1198	-0.0444
3487.56	-0.1024	-0.0333
3487.66	-0.0906	-0.0245
3487.76	-0.0817	-0.0176
3487.85	-0.0685	-0.0126
3487.95	-0.0598	-0.0087
3488.05	-0.0513	-0.0057
3488.15	-0.0404	-0.0038
3488.24	-0.0307	-0.0025
3488.34	-0.0153	-0.0016
3488.44	0.0005	-0.001
3488.54	0.0156	-0.0006
3488.64	0.0269	-0.0004
3488.73	0.0366	-0.0003
3488.83	0.0466	-0.0002
3488.93	0.0519	0
3489.03	0.0523	0
3489.12	0.054	0
3489.22	0.0547	0
3489.32	0.0513	0
3489.42	0.0462	0
3489.51	0.046	0
3489.61	0.0422	0
3489.71	0.0266	0
3489.81	0.0037	0
3489.91	-0.0187	0
3490	-0.0377	0
3490.1	-0.0553	0
3490.2	-0.0733	0
3490.3	-0.0864	0
3490.39	-0.0966	0
3490.49	-0.1043	0
3490.59	-0.1063	0
3490.69	-0.1063	0.0001
3490.79	-0.0989	0.0002
3490.88	-0.0944	0.0002
3490.98	-0.0898	0.0004
3491.08	-0.079	0.0006
3491.18	-0.0652	0.001
3491.27	-0.0494	0.0015
3491.37	-0.039	0.0024
3491.47	-0.0288	0.0036
3491.57	-0.0253	0.0057
3491.66	-0.0251	0.0085
3491.76	-0.024	0.0122
3491.86	-0.0165	0.0174
3491.96	-0.0092	0.0243
3492.06	0.0043	0.0332
3492.15	0.0221	0.0447
3492.25	0.0495	0.0588
3492.35	0.0801	0.0762
3492.45	0.1061	0.0969
3492.54	0.1305	0.121
3492.64	0.1532	0.1485
3492.74	0.1814	0.1792
3492.84	0.2077	0.2127
3492.94	0.2333	0.2485
3493.03	0.2553	0.2858
3493.13	0.2704	0.3236
3493.23	0.2841	0.3608
3493.33	0.2973	0.3967
3493.42	0.3129	0.4294
3493.52	0.3356	0.4569
3493.62	0.3608	0.4774
3493.72	0.383	0.4891
3493.81	0.4063	0.4897
3493.91	0.4246	0.4775
3494.01	0.4368	0.4506
3494.11	0.4383	0.4073
3494.21	0.4213	0.3485
3494.3	0.3927	0.2746
3494.4	0.348	0.1869
3494.5	0.2899	0.0887
3494.6	0.2172	-0.0158
3494.69	0.1295	-0.1216
3494.79	0.0338	-0.2231
3494.89	-0.0687	-0.3148
3494.99	-0.1757	-0.3927
3495.09	-0.2795	-0.4527
3495.18	-0.3735	-0.4921
3495.28	-0.4513	-0.5103
3495.38	-0.5109	-0.508
3495.48	-0.5457	-0.4878
3495.57	-0.5611	-0.4529
3495.67	-0.5555	-0.4068
3495.77	-0.5332	-0.3552
3495.87	-0.4998	-0.3025
3495.96	-0.4564	-0.2509
3496.06	-0.4169	-0.2042
3496.16	-0.3835	-0.1642
3496.26	-0.3555	-0.1319
3496.36	-0.3358	-0.107
3496.45	-0.3144	-0.0886
3496.55	-0.2894	-0.0749
3496.65	-0.2621	-0.064
3496.75	-0.2338	-0.0534
3496.84	-0.2001	-0.0408
3496.94	-0.1598	-0.0243
3497.04	-0.1197	-0.0023
3497.14	-0.0824	0.0265
3497.24	-0.034	0.0622
3497.33	0.0225	0.1049
3497.43	0.0833	0.1531
3497.53	0.1507	0.2057
3497.63	0.224	0.2598
3497.72	0.296	0.3124
3497.82	0.3548	0.3601
3497.92	0.3967	0.3988
3498.02	0.4239	0.4252
3498.11	0.431	0.4362
3498.21	0.4117	0.4297
3498.31	0.3747	0.4043
3498.41	0.3211	0.3613
3498.51	0.2478	0.3024
3498.6	0.1679	0.2302
3498.7	0.0893	0.1494
3498.8	0.0214	0.0649
3498.9	-0.0398	-0.018
3498.99	-0.0928	-0.0942
3499.09	-0.1373	-0.1596
3499.19	-0.1715	-0.2121
3499.29	-0.1921	-0.2507
3499.39	-0.2018	-0.2746
3499.48	-0.2064	-0.2856
3499.58	-0.209	-0.2863
3499.68	-0.2106	-0.2799
3499.78	-0.2101	-0.2693
3499.87	-0.2105	-0.2573
3499.97	-0.2186	-0.2457
3500.07	-0.231	-0.2365
3500.17	-0.2466	-0.23
3500.26	-0.2613	-0.2254
3500.36	-0.2706	-0.2223
3500.46	-0.283	-0.2194
3500.56	-0.2948	-0.2157
3500.66	-0.3016	-0.2101
3500.75	-0.3007	-0.202
3500.85	-0.2993	-0.191
3500.95	-0.2964	-0.1772
3501.05	-0.2856	-0.1611
3501.14	-0.27	-0.1437
3501.24	-0.2561	-0.1252
3501.34	-0.2422	-0.1067
3501.44	-0.2317	-0.089
3501.54	-0.2147	-0.0726
3501.63	-0.1931	-0.0579
3501.73	-0.1734	-0.0454
3501.83	-0.1613	-0.0346
3501.93	-0.149	-0.0256
3502.02	-0.1346	-0.0188
3502.12	-0.126	-0.0134
3502.22	-0.1177	-0.0094
3502.32	-0.1083	-0.0065
3502.41	-0.0961	-0.0044
3502.51	-0.0853	-0.0029
3502.61	-0.0763	-0.0018
3502.71	-0.0677	-0.0012
3502.81	-0.0636	-0.0007
3502.9	-0.0602	-0.0004
3503	-0.0525	-0.0004
3503.1	-0.0421	-0.0002
3503.2	-0.0314	0
3503.29	-0.0171	0
3503.39	-0.0075	0
3503.49	-0.0039	0
3503.59	-0.0016	0
3503.69	0.0014	0
3503.78	0.0023	0
3503.88	-0.0057	0
3503.98	-0.0245	0
3504.08	-0.0511	0
3504.17	-0.0744	0
3504.27	-0.0919	0
3504.37	-0.1112	0
3504.47	-0.1265	0
3504.56	-0.1333	0
3504.66	-0.1346	0
3504.76	-0.1314	0
3504.86	-0.1329	0
3504.96	-0.1328	0
3505.05	-0.1294	0.0001
3505.15	-0.1236	0.0001
3505.25	-0.1209	0.0002
3505.35	-0.1219	0.0003
3505.44	-0.126	0.0005
3505.54	-0.1322	0.0008
3505.64	-0.1299	0.0012
3505.74	-0.1219	0.0018
3505.84	-0.1131	0.0027
3505.93	-0.1016	0.004
3506.03	-0.0924	0.0057
3506.13	-0.0917	0.0081
3506.23	-0.0937	0.0111
3506.32	-0.0926	0.015
3506.42	-0.0848	0.0198
3506.52	-0.0725	0.0256
3506.62	-0.0557	0.0323
3506.71	-0.0403	0.0397
3506.81	-0.0233	0.0477
3506.91	-0.0026	0.0559
3507.01	0.0175	0.0639
3507.11	0.0406	0.071
3507.2	0.0528	0.0766
3507.3	0.0565	0.0801
3507.4	0.0596	0.0809
3507.5	0.054	0.0785
3507.59	0.0416	0.0726
3507.69	0.0232	0.0633
3507.79	0.0027	0.0509
3507.89	-0.02	0.0356
3507.99	-0.0445	0.0184
3508.08	-0.0737	0.0001
3508.18	-0.1025	-0.0182
3508.28	-0.1301	-0.0355
3508.38	-0.1543	-0.0508
3508.47	-0.1734	-0.0633
3508.57	-0.1906	-0.0726
3508.67	-0.1995	-0.0785
3508.77	-0.1945	-0.0809
3508.86	-0.1833	-0.0801
3508.96	-0.1803	-0.0766
3509.06	-0.1734	-0.071
3509.16	-0.168	-0.0639
3509.26	-0.1648	-0.056
3509.35	-0.1608	-0.0477
3509.45	-0.1521	-0.0398
3509.55	-0.1462	-0.0323
3509.65	-0.1427	-0.0252
3509.74	-0.1398	-0.0191
3509.84	-0.1383	-0.0141
3509.94	-0.1348	-0.0096
3510.04	-0.1317	-0.0055
3510.14	-0.125	-0.0016
3510.23	-0.1129	0.0024
3510.33	-0.0973	0.0071
3510.43	-0.0856	0.013
3510.53	-0.0788	0.0206
3510.62	-0.0726	0.0306
3510.72	-0.066	0.0438
3510.82	-0.0579	0.0606
3510.92	-0.048	0.082
3511.01	-0.0367	0.1085
3511.11	-0.0168	0.1401
3511.21	0.0134	0.1768
3511.31	0.0525	0.2179
3511.41	0.0992	0.262
3511.5	0.1468	0.3072
3511.6	0.1978	0.3507
3511.7	0.2537	0.3901
3511.8	0.3105	0.422
3511.89	0.3648	0.4421
3511.99	0.4091	0.4477
3512.09	0.4335	0.4363
3512.19	0.431	0.4066
3512.29	0.4074	0.3585
3512.38	0.3553	0.2935
3512.48	0.2854	0.2146
3512.58	0.2008	0.1265
3512.68	0.1088	0.0343
3512.77	0.0253	-0.0564
3512.87	-0.0493	-0.1395
3512.97	-0.1165	-0.2101
3513.07	-0.1747	-0.2642
3513.17	-0.2229	-0.2997
3513.26	-0.2544	-0.3154
3513.36	-0.2701	-0.3134
3513.46	-0.2746	-0.2961
3513.56	-0.2674	-0.2668
3513.65	-0.2516	-0.2303
3513.75	-0.2325	-0.1912
3513.85	-0.2184	-0.1538
3513.95	-0.2029	-0.1219
3514.04	-0.1887	-0.098
3514.14	-0.1843	-0.0831
3514.24	-0.1931	-0.0778
3514.34	-0.2078	-0.0814
3514.44	-0.2195	-0.0916
3514.53	-0.2359	-0.1064
3514.63	-0.2607	-0.1232
3514.73	-0.2817	-0.1396
3514.83	-0.2957	-0.1535
3514.92	-0.3042	-0.1635
3515.02	-0.3104	-0.1687
3515.12	-0.3096	-0.1685
3515.22	-0.3057	-0.1633
3515.31	-0.2982	-0.1537
3515.41	-0.2864	-0.1407
3515.51	-0.2712	-0.1254
3515.61	-0.2511	-0.1091
3515.71	-0.2363	-0.0923
3515.8	-0.2325	-0.076
3515.9	-0.2262	-0.0614
3516	-0.2168	-0.0485
3516.1	-0.2054	-0.0374
3516.19	-0.1933	-0.0282
3516.29	-0.1819	-0.0208
3516.39	-0.1651	-0.015
3516.49	-0.1484	-0.0106
3516.59	-0.1355	-0.0073
3516.68	-0.1199	-0.005
3516.78	-0.1034	-0.0033
3516.88	-0.0975	-0.0021
3516.98	-0.0965	-0.0014
3517.07	-0.092	-0.0008
3517.17	-0.0884	-0.0005
3517.27	-0.0934	-0.0003
3517.37	-0.0987	-0.0003
3517.47	-0.1008	-0.0001
3517.56	-0.1008	0
3517.66	-0.0977	0
3517.76	-0.0894	0
3517.86	-0.086	0
3517.95	-0.0797	0
3518.05	-0.0792	0
3518.15	-0.0839	0
3518.25	-0.0853	0
3518.34	-0.0828	0
3518.44	-0.0778	0
3518.54	-0.0758	0
3518.64	-0.0781	0
3518.74	-0.0777	0
3518.83	-0.0743	0
3518.93	-0.0744	0
3519.03	-0.0722	0
3519.13	-0.0685	0
3519.22	-0.0709	0
3519.32	-0.0735	0
3519.42	-0.0726	0
3519.52	-0.0748	0
3519.61	-0.0774	0
3519.71	-0.0718	0
3519.81	-0.0629	0
3519.91	-0.0574	0
3520.01	-0.0561	0
3520.1	-0.0596	0
3520.2	-0.0632	0
3520.3	-0.068	0
3520.4	-0.0703	0
3520.49	-0.0693	0
3520.59	-0.0619	0
3520.69	-0.0579	0
3520.79	-0.0566	0
3520.89	-0.0482	0
3520.98	-0.0461	0
3521.08	-0.0425	0
3521.18	-0.0434	0
3521.28	-0.0472	0
3521.37	-0.0514	0
3521.47	-0.054	0
3521.57	-0.0579	0
3521.67	-0.0608	0
3521.77	-0.0602	0
3521.86	-0.0621	0
3521.96	-0.0603	0
3522.06	-0.0569	0
3522.16	-0.0567	0
3522.25	-0.0539	0
3522.35	-0.0541	0
3522.45	-0.0604	0
3522.55	-0.0611	0
3522.64	-0.0573	0
3522.74	-0.0571	0
3522.84	-0.0563	0
3522.94	-0.0615	0
3523.04	-0.0685	0
3523.13	-0.0733	0
3523.23	-0.0805	0
3523.33	-0.0948	0
3523.43	-0.1056	0
3523.52	-0.1113	0
3523.62	-0.1091	0
3523.72	-0.1091	0
3523.82	-0.1068	0
3523.92	-0.1059	0
3524.01	-0.1073	0
3524.11	-0.1071	0
3524.21	-0.1044	0
3524.31	-0.1028	0
3524.4	-0.0971	0
3524.5	-0.085	0
3524.6	-0.0712	0
3524.7	-0.0597	0
3524.79	-0.0486	0
3524.89	-0.0406	0
3524.99	-0.0443	0
3525.09	-0.0485	0
3525.19	-0.054	0
3525.28	-0.0613	0
3525.38	-0.064	0
3525.48	-0.0693	0
3525.58	-0.0757	0
3525.67	-0.0755	0
3525.77	-0.0777	0
3525.87	-0.0817	0
3525.97	-0.0779	0
3526.06	-0.069	0
3526.16	-0.0651	0
3526.26	-0.0603	0
3526.36	-0.056	0
3526.46	-0.0555	0
3526.55	-0.0525	0
3526.65	-0.0522	0
3526.75	-0.0572	0
3526.85	-0.0622	0
3526.94	-0.0626	0
3527.04	-0.0628	0
3527.14	-0.0624	0
3527.24	-0.0661	0
3527.34	-0.0746	0
3527.43	-0.0789	0
3527.53	-0.0747	0
3527.63	-0.0644	0
3527.73	-0.0549	0
3527.82	-0.0492	0
3527.92	-0.0496	0
3528.02	-0.0556	0
3528.12	-0.0614	0
3528.22	-0.0633	0
3528.31	-0.0656	0
3528.41	-0.0682	0
3528.51	-0.0709	0
3528.61	-0.074	0
3528.7	-0.0723	0
3528.8	-0.0696	0
3528.9	-0.0664	0
3529	-0.0657	0
3529.09	-0.0631	0
3529.19	-0.0586	0
3529.29	-0.0531	0
3529.39	-0.0499	0
3529.49	-0.0495	0
3529.58	-0.0502	0
3529.68	-0.0539	0
3529.78	-0.0619	0
3529.88	-0.0683	0
3529.97	-0.0701	0
3530.07	-0.0699	0
3530.17	-0.0697	0
3530.27	-0.0658	0
3530.36	-0.0656	0
3530.46	-0.0627	0
3530.56	-0.0596	0
3530.66	-0.0617	0
3530.76	-0.0617	0
3530.85	-0.0589	0
3530.95	-0.0569	0
3531.05	-0.0559	0
3531.15	-0.054	0
3531.24	-0.0519	0
3531.34	-0.0452	0
3531.44	-0.042	0
3531.54	-0.0427	0
3531.64	-0.0425	0
3531.73	-0.0404	0
3531.83	-0.0389	0
3531.93	-0.0403	0
3532.03	-0.0452	0
3532.12	-0.0445	0
3532.22	-0.0441	0
3532.32	-0.0478	0
3532.42	-0.0545	0
3532.52	-0.0631	0
3532.61	-0.0635	0
3532.71	-0.0593	0
3532.81	-0.0558	0
3532.91	-0.0512	0
3533	-0.0528	0
3533.1	-0.0557	0
3533.2	-0.0616	0
3533.3	-0.0659	0
3533.39	-0.0677	0
3533.49	-0.0653	0
3533.59	-0.0627	0
3533.69	-0.0569	0
3533.79	-0.0522	0
3533.88	-0.0526	0
3533.98	-0.0533	0
3534.08	-0.051	0
3534.18	-0.0471	0
3534.27	-0.0484	0
3534.37	-0.0466	0
3534.47	-0.0488	0
3534.57	-0.0506	0
3534.67	-0.0449	0
3534.76	-0.0414	0
3534.86	-0.0436	0
3534.96	-0.0493	0
3535.06	-0.0537	0
3535.15	-0.0518	0
3535.25	-0.0532	0
3535.35	-0.0549	0
3535.45	-0.0534	0
3535.54	-0.0561	0
3535.64	-0.0613	0
3535.74	-0.0634	0
3535.84	-0.0678	0
3535.94	-0.068	0
3536.03	-0.0722	0
3536.13	-0.0756	0
3536.23	-0.0742	0
3536.33	-0.0634	0
3536.42	-0.048	0
3536.52	-0.0353	0
3536.62	-0.0353	0
3536.72	-0.0431	0
3536.82	-0.049	0
3536.91	-0.0541	0
3537.01	-0.0614	0
3537.11	-0.0674	0
3537.21	-0.0693	0
3537.3	-0.0713	0
3537.4	-0.0742	0
3537.5	-0.0795	0
3537.6	-0.0804	0
3537.69	-0.0753	0
3537.79	-0.0692	0
3537.89	-0.0653	0
3537.99	-0.0603	0
3538.09	-0.0541	0
3538.18	-0.0477	0
3538.28	-0.0474	0
3538.38	-0.0499	0
3538.48	-0.0545	0
3538.57	-0.0627	0
3538.67	-0.0666	0
3538.77	-0.0649	0
3538.87	-0.0599	0
3538.97	-0.0537	0
3539.06	-0.0507	0
3539.16	-0.0521	0
3539.26	-0.0587	0
3539.36	-0.0637	0
3539.45	-0.0636	0
3539.55	-0.0666	0
3539.65	-0.0688	0
3539.75	-0.0709	0
3539.84	-0.0764	0
3539.94	-0.0795	0
3540.04	-0.0792	0
3540.14	-0.0757	0
3540.24	-0.075	0
3540.33	-0.0748	0
3540.43	-0.0748	0
3540.53	-0.0742	0
3540.63	-0.0785	0
3540.72	-0.081	0
3540.82	-0.0796	0
3540.92	-0.0758	0
3541.02	-0.0736	0
3541.12	-0.0725	0
3541.21	-0.0729	0
3541.31	-0.065	0
3541.41	-0.0595	0
3541.51	-0.0554	0
3541.6	-0.0484	0
3541.7	-0.0436	0
3541.8	-0.0386	0
3541.9	-0.0369	0
3541.99	-0.0396	0
3542.09	-0.0465	0
3542.19	-0.0532	0
3542.29	-0.0597	0
3542.39	-0.059	0
3542.48	-0.0552	0
3542.58	-0.0533	0
3542.68	-0.0527	0
3542.78	-0.0596	0
3542.87	-0.0655	0
3542.97	-0.0743	0
3543.07	-0.0832	0
3543.17	-0.091	0
3543.27	-0.0985	0
3543.36	-0.1041	0
3543.46	-0.102	0
3543.56	-0.1013	0
3543.66	-0.0985	0
3543.75	-0.0965	0
3543.85	-0.0961	0
3543.95	-0.0946	0
3544.05	-0.0928	0
3544.14	-0.0911	0
3544.24	-0.0835	0
3544.34	-0.0731	0
3544.44	-0.0658	0
3544.54	-0.064	0
3544.63	-0.0671	0
3544.73	-0.0705	0
3544.83	-0.0803	0
3544.93	-0.087	0
3545.02	-0.0932	0
3545.12	-0.1012	0
3545.22	-0.1085	0
3545.32	-0.1154	0
3545.42	-0.1205	0
3545.51	-0.1234	0
3545.61	-0.1197	0
3545.71	-0.1129	0
3545.81	-0.1125	0
3545.9	-0.1076	0
3546	-0.0987	0
3546.1	-0.0921	0
3546.2	-0.0902	0
3546.29	-0.0885	0
3546.39	-0.092	0
3546.49	-0.0952	0
3546.59	-0.0988	0
3546.69	-0.1017	0
3546.78	-0.1047	0
3546.88	-0.1006	0
3546.98	-0.0936	0
3547.08	-0.0879	0
3547.17	-0.0801	0
3547.27	-0.0707	0
3547.37	-0.0596	0
3547.47	-0.0481	0
3547.57	-0.0451	0
3547.66	-0.0439	0
3547.76	-0.0454	0
3547.86	-0.0472	0
3547.96	-0.0492	0
3548.05	-0.0481	0
3548.15	-0.0476	0
3548.25	-0.0551	0
3548.35	-0.0605	0
3548.44	-0.0617	0
3548.54	-0.0639	0
3548.64	-0.0704	0
3548.74	-0.0735	0
3548.84	-0.079	0
3548.93	-0.0827	0
3549.03	-0.0841	0
3549.13	-0.0875	0
3549.23	-0.0868	0
3549.32	-0.0814	0
3549.42	-0.0792	0
3549.52	-0.0769	0
3549.62	-0.078	0
3549.72	-0.0769	0

## Sheet: cartesian coordinates
The BDE and the overall reaction pathway in explicit THF (data shown outside the parentheses in Fig. 5e and f)
1b
M06-2X SCF energy in solution: -871.99994 a.u.
M06-2X enthalpy in solution: -871.68075 a.u.
M06-2X free energy in solution: -871.74471 a.u.
Cartesian coordinates
ATOM X Y Z
C 0.19059500 1.70090800 1.08170800
H 1.24728600 1.77354400 1.34165200
H -0.42067300 1.90077300 1.96167100
Si -0.15617400 0.22634700 -0.03909400
C 0.14032300 1.56401200 -1.33331500
H -0.50782100 1.66414600 -2.20389200
H 1.18609800 1.60336300 -1.63995900
C -0.12984000 2.57712300 -0.17320300
H -1.18699800 2.85350300 -0.16638800
H 0.45666300 3.49631900 -0.23733300
H 0.64529500 -1.02344500 0.01500300
C 3.33145700 -0.06062400 1.12399500
O 2.90894900 0.46179400 -0.13864700
C 3.22151400 -0.47095700 -1.17913700
C 3.64286300 -1.76079200 -0.48120400
C 4.27104500 -1.21766000 0.80408000
H 3.80636500 0.74216100 1.69142600
H 2.45425000 -0.41465500 1.68100000
H 2.34193400 -0.59423600 -1.81697700
H 4.03937000 -0.06552500 -1.78502900
H 2.76519300 -2.36727900 -0.24232700
H 4.32745500 -2.35605700 -1.08560800
H 4.32067400 -1.95088200 1.60924600
H 5.27866700 -0.84395100 0.60384000
C -1.98418200 -0.24104700 0.02431500
C -2.67449800 -0.30839300 1.24170100
C -2.69119300 -0.53884200 -1.14849800
C -4.01974400 -0.66450500 1.28847000
H -2.15842300 -0.07623400 2.16915700
C -4.03608900 -0.89565300 -1.10868400
H -2.18822000 -0.48816100 -2.11032600
C -4.70239800 -0.95898900 0.11190100
H -4.53592900 -0.70928800 2.24098800
H -4.56491400 -1.12084900 -2.02815700
H -5.75055700 -1.23396300 0.14572300
1b-radical
M06-2X SCF energy in solution: -871.35968 a.u.
M06-2X enthalpy in solution: -871.04981 a.u.
M06-2X free energy in solution: -871.11434 a.u.
Cartesian coordinates
ATOM X Y Z
C 0.22869700 1.73566900 1.22343800
H 1.28260600 1.81801200 1.49256200
H -0.39262500 1.83209600 2.11368300
Si -0.07258500 0.34327600 -0.02789700
C 0.16854200 1.80928000 -1.20541800
H -0.49326600 1.96098600 -2.05793600
H 1.20969100 1.90615400 -1.51593000
C -0.12517400 2.69535600 0.04494300
H -1.18982100 2.93634700 0.07875800
H 0.43829100 3.63270000 0.05937500
C 3.28211400 -0.22111200 1.10572000
O 2.91054200 0.44031500 -0.10959500
C 3.12982500 -0.43286400 -1.22202600
C 3.27863500 -1.82830600 -0.62924100
C 3.98246100 -1.51275200 0.69214900
H 3.91741600 0.44731100 1.69056300
H 2.37416100 -0.43753400 1.68275500
H 2.28366600 -0.33887800 -1.90785700
H 4.04331000 -0.12904000 -1.74624200
H 2.29214600 -2.26100600 -0.43755800
H 3.84188900 -2.50105400 -1.27620100
H 3.87929900 -2.29876100 1.44037300
H 5.04606200 -1.33142800 0.51674100
C -1.87660800 -0.20169400 0.00290700
C -2.52481400 -0.48503400 1.21471500
C -2.60059500 -0.37507400 -1.18639400
C -3.84889900 -0.91105000 1.23918800
H -1.99055800 -0.36493500 2.15329000
C -3.92487800 -0.80102400 -1.16632400
H -2.12623100 -0.16826200 -2.14180700
C -4.55219400 -1.06963800 0.04759600
H -4.33391700 -1.11817300 2.18670700
H -4.46886100 -0.92210200 -2.09656000
H -5.58407200 -1.40134800 0.06507300
1f
M06-2X SCF energy in solution: -640.97218 a.u.
M06-2X enthalpy in solution: -640.74102 a.u.
M06-2X free energy in solution: -640.79110 a.u.
Cartesian coordinates
ATOM X Y Z
C 1.99349500 1.24578100 -0.15533000
H 1.13625800 1.67519400 0.36489300
H 2.55466500 2.03353900 -0.65649200
Si 1.52445400 -0.35132100 -1.04303000
C 2.08000600 -1.03347300 0.62571000
H 2.70392300 -1.92310700 0.70191500
H 1.23915100 -1.10677700 1.31660700
C 2.81654100 0.33198500 0.80788700
H 3.84378100 0.24680800 0.44439100
H 2.85670400 0.68724400 1.84020300
H 0.17639300 -0.59646800 -1.61229700
H 2.51302100 -0.67696900 -2.10696100
C -1.61034700 1.21590200 0.11349500
O -0.90992100 0.15586400 0.77053800
C -1.62655900 -1.07317700 0.60930000
C -2.70929500 -0.79997600 -0.43045500
C -3.00796500 0.67864000 -0.17379300
H -1.60615300 2.09222200 0.76471100
H -1.09089600 1.46876500 -0.81999000
H -0.92322200 -1.85299800 0.30446900
H -2.06732600 -1.35622500 1.57159900
H -2.30941500 -0.93262100 -1.43925700
H -3.57639400 -1.44915300 -0.30785600
H -3.48376500 1.18033500 -1.01656300
H -3.64497100 0.78771300 0.70785600
1f-radical
M06-2X SCF energy in solution: -640.32837 a.u.
M06-2X enthalpy in solution: -640.10697 a.u.
M06-2X free energy in solution: -640.15769 a.u.
Cartesian coordinates
ATOM X Y Z
C 1.43863600 -0.19351800 1.28572300
H 0.37140000 -0.41701200 1.32138200
H 1.82097800 -0.08628400 2.30041000
Si 1.86043400 1.10262900 -0.03795800
C 2.20281800 -0.49305200 -1.00571900
H 3.11417200 -0.59886100 -1.59315100
H 1.34113000 -0.78569800 -1.60683000
C 2.20954600 -1.20543800 0.38189600
H 3.23776000 -1.29967200 0.73731100
H 1.76649300 -2.20637000 0.36534300
H 3.14123700 1.80149100 0.30883300
C -1.68164200 1.20694700 -0.02343500
O -0.90764700 0.30404500 -0.81740200
C -1.40394600 -1.03137000 -0.65762100
C -2.44524400 -0.96954700 0.45816900
C -2.96733600 0.46148200 0.31151300
H -1.12790600 1.45620800 0.89204000
H -1.83906000 2.12226800 -0.59666900
H -1.85455500 -1.35305600 -1.60244700
H -0.56666100 -1.69614100 -0.42613900
H -3.21755100 -1.73066200 0.34678000
H -1.96786500 -1.09602400 1.43381000
H -3.66981500 0.52459100 -0.52368900
H -3.45165200 0.84303700 1.21048700
iPr3SiSH
M06-2X SCF energy in solution: -1276.27214 a.u.
M06-2X enthalpy in solution: -1275.83500 a.u.
M06-2X free energy in solution: -1275.91290 a.u.
Cartesian coordinates
ATOM X Y Z
C 0.38419600 1.57608300 0.67657200
C 0.22034700 2.71019700 -0.34135400
C 1.06602300 2.09469500 1.95086600
H -0.61251200 1.20925900 0.95063400
H -0.22726800 2.36514300 -1.27730800
H -0.41722500 3.50380900 0.06321800
H 1.18818700 3.16144600 -0.58248300
H 1.17230500 1.31752400 2.71260000
H 2.06250200 2.49159600 1.73411000
H 0.48227300 2.91063500 2.39041000
C 2.86324600 0.50932500 -0.95347700
C 3.22205600 -0.44505200 -2.10002700
C 4.03457600 0.62625500 0.03465500
H 2.68699200 1.50052000 -1.38997100
H 2.45232600 -0.45986800 -2.87562300
H 4.16014800 -0.13461500 -2.57244100
H 3.35693100 -1.47060700 -1.74464700
H 3.82616200 1.32192000 0.85182200
H 4.27326400 -0.34482000 0.47908600
H 4.93391700 0.98069300 -0.47959300
C 1.52465100 -1.22202500 1.31268700
C 2.16794000 -2.51729200 0.80525400
C 0.20937000 -1.52585500 2.04217000
H 2.21494100 -0.75271400 2.02723000
H 3.15716500 -2.34691300 0.37342900
H 2.28365500 -3.23490600 1.62466200
H 1.54480400 -2.98886200 0.03892900
H -0.25414500 -0.62867500 2.46045000
H -0.51762500 -1.97956800 1.36046000
H 0.37952800 -2.23225100 2.86160300
S -0.07639100 -0.77189300 -1.56714000
H -1.15704100 -0.62051900 -0.76682400
Si 1.25881600 0.06224500 -0.05090300
C -3.17739700 1.06917600 -0.05570700
O -2.61338100 -0.10406100 0.55258000
C -3.51232600 -1.20950300 0.40090800
C -4.44564900 -0.81614000 -0.73596700
C -4.59208600 0.68691000 -0.48737500
H -3.15315100 1.88858800 0.66602300
H -2.55902900 1.34288400 -0.91858800
H -2.92115600 -2.10490600 0.19617600
H -4.06698300 -1.35764000 1.33421400
H -3.96104500 -0.99645800 -1.69980700
H -5.39118800 -1.35770100 -0.70889300
H -4.92089500 1.24403800 -1.36443600
H -5.29964300 0.86367900 0.32657200
iPr3SiS-radical
M06-2X SCF energy in solution: -1275.62880 a.u.
M06-2X enthalpy in solution: -1275.20090 a.u.
M06-2X free energy in solution: -1275.27913 a.u.
Cartesian coordinates
ATOM X Y Z
C 0.43104800 1.66567800 0.67848300
C 0.28127600 2.76336400 -0.38021500
C 1.23410600 2.18388000 1.88042700
H -0.56563900 1.38357900 1.03335700
H -0.24325700 2.40938900 -1.27181800
H -0.27807500 3.61471500 0.02253200
H 1.26009000 3.13786300 -0.69656500
H 1.34058500 1.43139100 2.66649700
H 2.23665900 2.50531400 1.58303900
H 0.73519000 3.05343400 2.32184700
C 2.69710500 0.37192900 -1.08412100
C 2.93321900 -0.65242000 -2.20223800
C 3.93962100 0.47735300 -0.18601200
H 2.53425800 1.34836400 -1.55675800
H 2.12588700 -0.64737400 -2.93944900
H 3.86407300 -0.42484800 -2.73278900
H 3.01857900 -1.66929500 -1.80935800
H 3.82442300 1.22061100 0.60694600
H 4.16550500 -0.48228700 0.28849800
H 4.81399000 0.76216600 -0.78069900
C 1.45287600 -1.17980100 1.35911300
C 1.99873000 -2.52262200 0.86139500
C 0.18453200 -1.39532300 2.19475300
H 2.21503100 -0.71490200 1.99974100
H 2.96404900 -2.41851800 0.36034500
H 2.13370100 -3.21547700 1.69901500
H 1.30351600 -2.98982200 0.15652600
H -0.22134100 -0.45952000 2.58797800
H -0.59968200 -1.85994800 1.58900500
H 0.39091300 -2.05875200 3.04145800
S -0.32163100 -0.74981900 -1.42764100
Si 1.14090900 0.06014400 -0.03469400
C -3.00607200 1.08345600 -0.14884000
O -2.34911600 -0.04107300 0.45567600
C -3.20081300 -1.19048100 0.39506300
C -4.24634200 -0.86727200 -0.66374100
C -4.43649000 0.63429300 -0.43904800
H -2.95242900 1.93366300 0.53539600
H -2.47730700 1.34005000 -1.07264500
H -2.58812500 -2.06050100 0.15276400
H -3.66854100 -1.34580000 1.37445300
H -3.83949200 -1.05258800 -1.66180200
H -5.16130600 -1.44708600 -0.54098600
H -4.86686100 1.15294300 -1.29575400
H -5.07487400 0.80470500 0.43169600
TS-1
M06-2X SCF energy in solution: -1107.14745 a.u.
M06-2X enthalpy in solution: -1106.66263 a.u.
M06-2X free energy in solution: -1106.75014 a.u.
Imaginary frequency: -188.30 cm-1
Cartesian coordinates
ATOM X Y Z
C 0.25284300 -0.49365100 1.88901800
H -0.82417500 -0.66441700 1.94518000
H 0.49185600 0.48354500 2.31091900
Si 0.95814000 -1.03875400 0.21792300
C 1.26019600 -2.61418200 1.25657400
H 2.21747800 -3.13496400 1.21536700
H 0.44113600 -3.32610900 1.14719800
C 1.04520000 -1.69405700 2.49520500
H 2.01335900 -1.34307000 2.85983100
H 0.52958800 -2.18655100 3.32522600
C -3.13303900 -1.93766700 0.58678600
O -1.82789400 -2.44301800 0.28537600
C -1.84983000 -3.13875700 -0.96549200
C -3.17092500 -2.76314600 -1.62882800
C -4.08119100 -2.59893200 -0.40932900
H -3.36655200 -2.16906100 1.62787900
H -3.13358700 -0.84719000 0.46206200
H -0.97058800 -2.83993300 -1.54325600
H -1.79687200 -4.21730800 -0.77866000
H -3.07363200 -1.81176600 -2.15952300
H -3.51526000 -3.52231100 -2.33116900
H -4.96805900 -1.99601200 -0.60456700
H -4.39542400 -3.57884100 -0.04078500
C 2.60312000 -0.17696100 -0.11520000
C 2.78848400 1.18881400 0.14657200
C 3.67334700 -0.88382100 -0.68499600
C 3.99302200 1.82308800 -0.14786800
H 1.98520300 1.76412400 0.59877700
C 4.88004100 -0.25664400 -0.97724000
H 3.56330600 -1.94347300 -0.90115000
C 5.04150400 1.10143900 -0.71113100
H 4.11575800 2.87915200 0.06665100
H 5.69507800 -0.82481500 -1.41199300
H 5.98045500 1.59318800 -0.93905100
C -3.27349800 5.33387100 0.26911900
C -2.48469800 4.11164500 0.72989300
H -4.06640600 5.04636700 -0.42710800
H -3.73896000 5.85145700 1.11110600
H -2.62231800 6.04710600 -0.24408800
H -1.71285900 4.41791900 1.44439000
H -3.14888600 3.42360700 1.26425400
C -1.82573900 3.37096000 -0.43152800
C -1.03494900 2.13830700 0.02528300
H -1.15428900 4.05396900 -0.96519600
H -2.59204600 3.05947900 -1.15052900
H -0.28436400 2.46140800 0.75943200
H -1.70232800 1.43858800 0.54030500
C -0.35942300 1.44082900 -1.11435000
C -0.58969900 0.15428400 -1.46125100
H 0.38233600 2.01439500 -1.66690600
H -0.15240200 -0.26760500 -2.36009800
H -1.39594200 -0.40669800 -0.99586300
II
M06-2X SCF energy in solution: -1107.18049 a.u.
M06-2X enthalpy in solution: -1106.69559 a.u.
M06-2X free energy in solution: -1106.78091 a.u.
Cartesian coordinates
ATOM X Y Z
C -1.21330600 -1.26841900 1.77967400
H -2.06831700 -0.63282600 2.01254100
H -0.53759200 -1.29906800 2.63486800
Si -0.55661300 -0.98114300 0.03870500
C -1.69798700 -2.44789100 -0.29589800
H -1.34909400 -3.29505400 -0.88722600
H -2.68846400 -2.14411500 -0.63428900
C -1.68188200 -2.66603000 1.25320500
H -0.93727300 -3.42298300 1.51026900
H -2.64305200 -2.98804400 1.65980400
C -3.99295100 1.08139300 1.04954600
O -3.77616200 -0.06585100 0.22361300
C -4.26429000 0.18670900 -1.09900200
C -4.59338500 1.67654400 -1.15351200
C -4.99253700 1.95307700 0.29768200
H -4.35428500 0.74591700 2.02354900
H -3.04192100 1.61188100 1.19189500
H -3.49765400 -0.11073600 -1.82008300
H -5.15949200 -0.42137100 -1.26933000
H -3.70285900 2.25500600 -1.41494500
H -5.37986800 1.90187200 -1.87381600
H -4.92410000 3.00470400 0.57632800
H -6.01193900 1.60397900 0.48187200
C 1.25744000 -1.48253400 -0.09725700
C 2.17511700 -1.14771200 0.90651600
C 1.74867900 -2.09270300 -1.25890500
C 3.53736800 -1.39130600 0.74919100
H 1.82463500 -0.67704000 1.82112600
C 3.10842600 -2.34466200 -1.42172700
H 1.06250700 -2.36903400 -2.05548100
C 4.00602600 -1.98745600 -0.41876700
H 4.23257800 -1.11595300 1.53507900
H 3.46874000 -2.81559600 -2.32961800
H 5.06602200 -2.17747300 -0.54491200
C 5.06914300 2.93729200 0.76944000
C 4.05250800 2.47598900 -0.27068200
H 5.11625800 2.23229700 1.60471500
H 6.07205900 3.01866100 0.34377800
H 4.79704900 3.91595200 1.17517000
H 4.04426200 3.17294400 -1.11610500
H 4.35337500 1.50122600 -0.67171700
C 2.64271500 2.35828500 0.30227600
C 1.62239300 1.86703600 -0.72490000
H 2.32318600 3.33031400 0.69739000
H 2.65658800 1.66429500 1.15068700
H 1.57399200 2.59400300 -1.55333900
H 1.98570400 0.93398900 -1.17701200
C 0.25920500 1.64296300 -0.15890500
C -0.70836000 0.71686900 -0.80185500
H -0.04506900 2.19870000 0.72239100
H -0.49647400 0.59325200 -1.87119600
H -1.74356300 1.04844100 -0.68987800
TS-2
M06-2X SCF energy in solution: -2151.03656 a.u.
M06-2X enthalpy in solution: -2150.24086 a.u.
M06-2X free energy in solution: -2150.36701 a.u.
Imaginary frequency: -745.25 cm-1
Cartesian coordinates
ATOM X Y Z
C -3.30750400 1.82432300 1.66265400
H -2.48195200 2.49357800 1.90625100
H -3.55074300 1.21253800 2.53159500
Si -3.13434200 1.05566000 -0.04774900
C -4.20628700 2.54321700 -0.47887400
H -5.07859100 2.43860300 -1.12404200
H -3.60674700 3.39638400 -0.79850000
C -4.50728700 2.62448700 1.05369900
H -5.44366600 2.10633800 1.27325800
H -4.58974900 3.64592100 1.43101500
C -0.23674400 3.71981700 1.07319200
O -1.34910100 4.00715000 0.21972000
C -0.88564100 4.53999200 -1.02497700
C 0.60770400 4.23690400 -1.08414600
C 0.99552400 4.31531700 0.39464000
H -0.42913300 4.14449300 2.06121000
H -0.14610900 2.63121100 1.17585400
H -1.45327700 4.07256800 -1.83389900
H -1.07038500 5.62027800 -1.04565200
H 0.78085300 3.22680400 -1.46375300
H 1.15056700 4.94419800 -1.71171700
H 1.90655100 3.76262500 0.63142700
H 1.12855000 5.35730200 0.69659700
C -4.07403300 -0.57244200 -0.16570600
C -4.06203000 -1.48767000 0.89414900
C -4.71243300 -0.94915800 -1.35521500
C -4.64911600 -2.74450200 0.76669900
H -3.58001200 -1.22213900 1.83119100
C -5.30606500 -2.20097000 -1.48747400
H -4.74139500 -0.26020600 -2.19544400
C -5.26929600 -3.10319000 -0.42689500
H -4.62356400 -3.44234100 1.59661300
H -5.79486200 -2.47487100 -2.41578000
H -5.72692600 -4.08066500 -0.52942900
C -0.66300400 -5.27757400 0.88852000
C -0.83511700 -4.20599600 -0.18363900
H -1.41333100 -5.16311300 1.67638400
H -0.76513100 -6.28259100 0.47267400
H 0.32396700 -5.20705500 1.35533300
H -0.09482000 -4.35475800 -0.97817300
H -1.82127100 -4.30527300 -0.65169500
C -0.68958600 -2.79425800 0.37673800
C -0.89643800 -1.71582100 -0.68264800
H 0.30319100 -2.68511400 0.82639300
H -1.41741700 -2.64609300 1.18336200
H -0.22533300 -1.89890300 -1.53468400
H -1.91207700 -1.80122100 -1.09102300
C -0.68510700 -0.31052600 -0.17691300
C -1.42161300 0.80893700 -0.83605700
H -0.49982300 -0.20126600 0.89533500
H -1.54940200 0.61462100 -1.90752600
H -0.90607400 1.76704000 -0.72208200
C 2.62623500 -0.59813400 1.71006800
C 2.15802300 0.73240000 2.30734500
C 3.53985200 -1.33923500 2.69605000
H 1.74081600 -1.22078500 1.53113700
H 1.51712200 1.28491100 1.61612000
H 1.59590300 0.56820700 3.23308800
H 3.01012300 1.37445900 2.55258500
H 3.89316200 -2.29598700 2.30049900
H 4.41718400 -0.73409000 2.94523900
H 3.01039300 -1.54228600 3.63300700
C 4.91685900 0.80483100 0.09239700
C 5.13204700 1.63011500 -1.18283800
C 6.20991300 0.06318700 0.46740200
H 4.67967600 1.50449600 0.90440900
H 4.26920800 2.26043100 -1.40994000
H 6.00435300 2.28310800 -1.07052300
H 5.31223500 0.98795700 -2.05053900
H 6.10672900 -0.53359600 1.37742000
H 6.52155700 -0.61075500 -0.33639200
H 7.02471000 0.77642400 0.63037900
C 3.96630200 -2.08774000 -0.64913900
C 4.48547500 -2.01767500 -2.08993300
C 2.82264200 -3.10327300 -0.53892500
H 4.78862900 -2.42306700 -0.00301500
H 5.33774100 -1.34045200 -2.19111500
H 4.80505000 -3.00730200 -2.43367400
H 3.70044700 -1.66899200 -2.76804100
H 2.52011700 -3.26991800 0.49879800
H 1.94251300 -2.76060900 -1.09527700
H 3.12024100 -4.07040800 -0.95864900
S 1.96587600 0.47903400 -1.32465200
H 0.73520600 -0.00574300 -0.63080900
Si 3.44106600 -0.39128900 0.01202200
3y
M06-2X SCF energy in solution: -1107.83943 a.u.
M06-2X enthalpy in solution: -1107.34010 a.u.
M06-2X free energy in solution: -1107.42605 a.u.
Cartesian coordinates
ATOM X Y Z
C -1.19172600 -1.56062100 -1.72130000
H -0.18581800 -1.92937900 -1.92812900
H -1.58434600 -1.05803200 -2.60559500
Si -1.30779100 -0.78783900 -0.00363300
C -1.84527700 -2.55433400 0.38847700
H -2.70738100 -2.75966500 1.02337600
H -0.99894700 -3.16738000 0.70339900
C -2.08851700 -2.70587500 -1.14767600
H -3.13711900 -2.49830500 -1.37515900
H -1.84950800 -3.69712600 -1.54001600
C 2.39176200 -2.22725200 -0.99324100
O 1.40264000 -2.91687300 -0.22444800
C 1.92961200 -3.24506000 1.06559400
C 3.25797300 -2.50175600 1.18756400
C 3.71626800 -2.45357900 -0.27184900
H 2.37986200 -2.62188900 -2.01121400
H 2.14397400 -1.15782400 -1.02894500
H 1.20264200 -2.95209000 1.82821400
H 2.07816500 -4.32891700 1.12317900
H 3.09634300 -1.48846100 1.56585800
H 3.95930900 -3.01177600 1.84809600
H 4.44256500 -1.66598000 -0.47463500
H 4.14695600 -3.41478300 -0.56417500
C -2.76211500 0.41455800 0.09398800
C -3.17529100 1.16541000 -1.01373100
C -3.44307300 0.60545400 1.30522800
C -4.22771700 2.07343600 -0.91851400
H -2.67063400 1.04098600 -1.96747100
C -4.49637300 1.50879800 1.40713400
H -3.15155800 0.03663500 2.18469700
C -4.88997700 2.24574900 0.29274100
H -4.53146100 2.64418300 -1.78908700
H -5.01122500 1.63800200 2.35271500
H -5.71092100 2.94984400 0.36889500
C 4.41904800 4.65872500 -0.53802600
C 3.91111900 3.45686000 0.25353900
H 3.70807600 5.48817200 -0.48551400
H 5.37835400 5.01583700 -0.15610300
H 4.55315900 4.40231500 -1.59282800
H 4.65018200 2.64909400 0.21101300
H 3.80788200 3.72878800 1.30979200
C 2.57095500 2.93769500 -0.26348400
C 2.04647500 1.73840800 0.52225000
H 2.67462700 2.66172600 -1.32030600
H 1.83152300 3.74699800 -0.22540200
H 2.78986800 0.93068400 0.49256400
H 1.92938400 2.01466500 1.57727800
C 0.71601400 1.20497700 -0.00776100
C 0.18546900 0.01394600 0.80329100
H -0.02604600 2.01226900 -0.00515000
H -0.07796200 0.33862200 1.81731700
H 0.96322400 -0.74852300 0.90249900
H 0.84700100 0.91280200 -1.05805100
TS-3
M06-2X SCF energy in solution: -1915.21393 a.u.
M06-2X enthalpy in solution: -1914.59563 a.u.
M06-2X free energy in solution: -1914.69923 a.u.
Imaginary frequency: -823.06 cm-1
Cartesian coordinates
ATOM X Y Z
C 2.28413000 1.31491000 1.60634100
H 2.60814500 0.31704800 1.90265300
H 1.92692900 1.86437900 2.47735300
Si 1.28993900 1.33861400 0.00675100
C 3.00748300 1.64901000 -0.70304200
H 3.16073600 2.42390200 -1.45328500
H 3.49800700 0.72562900 -1.01394400
C 3.39734600 2.02113200 0.76386000
H 3.33727400 3.10299300 0.89843300
H 4.39899700 1.68011600 1.03318200
C 3.39024400 -1.91965700 0.43929000
O 4.41697900 -0.96836000 0.73216600
C 5.42717900 -1.01957100 -0.28037600
C 4.85364800 -1.87139400 -1.40980600
C 3.96111100 -2.84141000 -0.63234300
H 3.11818800 -2.43830000 1.36155400
H 2.50327500 -1.39666000 0.05935800
H 5.66852700 0.00177500 -0.58721200
H 6.32910400 -1.48031100 0.13824300
H 4.24488100 -1.25916100 -2.08135000
H 5.63033800 -2.36440900 -1.99464300
H 3.18233500 -3.30175700 -1.24089500
H 4.56600700 -3.62878400 -0.17491400
C 0.07560400 2.75505700 -0.13848400
C -0.59625700 3.24975900 0.98884100
C -0.24492900 3.29002100 -1.39431200
C -1.56072800 4.24503500 0.86489900
H -0.36759200 2.85221200 1.97409500
C -1.21073500 4.28269500 -1.52131900
H 0.25617700 2.92056300 -2.28506800
C -1.87233000 4.75829100 -0.39161200
H -2.07021100 4.61867900 1.74596100
H -1.44999800 4.68384800 -2.49966200
H -2.62776900 5.52953100 -0.49038700
C -1.47141300 -0.37838400 1.60603100
C -0.32455000 -1.04483500 2.37380900
C -2.65630600 -0.10050100 2.54099500
H -1.12447900 0.59303200 1.23395700
H 0.53444200 -1.26338200 1.73284300
H 0.02224800 -0.39978600 3.18882000
H -0.65306400 -1.98851800 2.82045600
H -3.49044500 0.38190000 2.02334400
H -3.02740000 -1.02525700 2.99323100
H -2.34855200 0.55908200 3.35976000
C -2.45874000 -3.12911200 0.46416700
C -2.17687500 -4.13522800 -0.65909400
C -3.92936200 -3.22031500 0.90275200
H -1.83085300 -3.40356400 1.32156300
H -1.11526500 -4.17494800 -0.91274800
H -2.48589400 -5.14090600 -0.35416700
H -2.72785300 -3.88505700 -1.57067800
H -4.17415500 -2.52511600 1.70990200
H -4.60220000 -3.00627700 0.06696500
H -4.15874900 -4.23098600 1.25631100
C -3.39459600 -0.42162400 -0.81905700
C -3.80243700 -1.08539000 -2.13976400
C -3.03810000 1.05136400 -1.05457200
H -4.24992800 -0.46802000 -0.13136700
H -4.14860200 -2.11250000 -2.00091500
H -4.61285000 -0.52434700 -2.61751600
H -2.96080000 -1.10760700 -2.83953000
H -2.78737200 1.57864300 -0.12878200
H -2.17835100 1.13402400 -1.72702100
H -3.87396900 1.58116400 -1.52430000
S -0.24471000 -1.39052400 -1.26041700
H 0.42833200 -0.14788600 -0.62781300
Si -1.98453900 -1.33710200 0.05213000
TS-4
M06-2X SCF energy in solution: -1746.75629 a.u.
M06-2X enthalpy in solution: -1746.07847 a.u.
M06-2X free energy in solution: -1746.18770 a.u.
Imaginary frequency: -1307.07 cm-1
Cartesian coordinates
ATOM X Y Z
C 3.61508700 0.80907700 -1.54099100
H 3.09280800 1.73327200 -1.79334300
H 3.68194700 0.17076200 -2.42227600
Si 3.05935200 0.13287400 0.12802000
C 4.55040600 1.15944700 0.66512300
H 5.28481400 0.77843100 1.37486400
H 4.25083800 2.16948500 0.95322800
C 4.97626700 1.12287500 -0.83742500
H 5.67291800 0.29700100 -1.00106100
H 5.45537300 2.04090200 -1.18546400
C 1.02288300 3.56192300 -1.09455400
O 2.20446300 3.48809700 -0.28950300
C 1.97451200 4.12112000 0.97373200
C 0.46986100 4.35868400 1.06026500
C 0.11270600 4.57810300 -0.41138000
H 1.30859000 3.84872000 -2.10859200
H 0.54620000 2.57228600 -1.13154900
H 2.35176100 3.46939700 1.76642400
H 2.52653400 5.06695600 1.00553900
H -0.03191500 3.46420300 1.44120300
H 0.21622700 5.20233200 1.70265400
H -0.94247000 4.41235100 -0.63522800
H 0.38076400 5.59299000 -0.71655600
C 3.35634200 -1.72580500 0.23921600
C 3.15458300 -2.55189000 -0.87430800
C 3.67992800 -2.33447400 1.45927200
C 3.25956100 -3.93696200 -0.77248000
H 2.90320500 -2.11031800 -1.83476800
C 3.79132800 -3.71783500 1.56709400
H 3.84476100 -1.72235300 2.34228300
C 3.57640500 -4.52154800 0.45040400
H 3.09513300 -4.55925900 -1.64519700
H 4.04303100 -4.16975900 2.52010200
H 3.65900300 -5.59941700 0.53284800
C -2.58110800 -4.02123300 -1.70396500
C -1.84469100 -3.36437600 -0.54038000
H -1.87550500 -4.44209200 -2.42637700
H -3.23395300 -4.82860700 -1.36270400
H -3.20130100 -3.29019700 -2.23134800
H -2.56890800 -3.01560100 0.20489800
H -1.20764800 -4.10262400 -0.03989500
C -0.99203900 -2.17942000 -0.98339700
C -0.22237700 -1.53247000 0.16554600
H -1.64409100 -1.42956800 -1.45058100
H -0.28284100 -2.49792000 -1.75767100
H -0.88927700 -1.41572500 1.03352800
H 0.58130700 -2.20536100 0.49802200
C 0.33579100 -0.18203800 -0.19572100
C 1.30716800 0.47277900 0.74430500
H 0.51554500 -0.01675100 -1.26098700
H 1.17614800 0.09573400 1.76467400
H 1.18561600 1.56052900 0.77003400
C -3.06474000 2.82606600 0.89896700
H -2.27647100 3.55976200 1.07446000
H -3.66534900 2.72533400 1.80343800
Si -2.46000700 1.26805200 -0.00732100
C -3.06867400 2.31485900 -1.46496000
H -3.66525600 1.88233900 -2.26837600
H -2.25909200 2.90318900 -1.90497200
C -3.85838700 3.14494300 -0.40597000
H -4.87402200 2.75179000 -0.32043100
H -3.92994900 4.21192800 -0.63488500
H -0.93815900 0.67326300 -0.05139900
C -3.62962000 -0.17321500 0.33551100
C -3.77654600 -0.66676500 1.64093000
C -4.36141800 -0.79354400 -0.68573000
C -4.62221600 -1.73644600 1.91683300
H -3.22369400 -0.20848200 2.45721300
C -5.20883500 -1.86620200 -0.41542700
H -4.27265000 -0.43638800 -1.70792800
C -5.34025100 -2.33982100 0.88639000
H -4.72204400 -2.10003300 2.93350100
H -5.76657700 -2.33127300 -1.22094300
H -5.99944500 -3.17397400 1.09844900
The BDE and the overall reaction pathway in implicit THF (data shown inside the parentheses in Fig. 5e and f)
1b
M06-2X SCF energy in solution: -639.58329 a.u.
M06-2X enthalpy in solution: -639.3897 a.u.
M06-2X free energy in solution: -639.43596 a.u.
Cartesian coordinates
ATOM X Y Z
C 2.33089600 -0.54173600 1.13309400
H 3.21874700 -1.17906400 1.10697800
H 1.89166900 -0.58025500 2.12939500
Si 1.27491200 -0.77311800 -0.41890300
C -0.52469600 -0.28068000 -0.20035400
C -0.90911100 1.06585800 -0.13893300
C -1.52055700 -1.25755100 -0.06398400
C -2.23910800 1.42436600 0.06008600
H -0.16440600 1.84826600 -0.25370500
C -2.85164300 -0.90412800 0.13612500
H -1.25752700 -2.31016200 -0.11763600
H -2.51696100 2.47146500 0.10288200
H -3.60732800 -1.67479300 0.23851800
C -3.21208300 0.43876900 0.19929400
H -4.24880600 0.71642300 0.35229900
C 2.38180500 0.66389600 -0.94162600
H 1.98469600 1.52011000 -1.48703800
H 3.28285700 0.30832900 -1.44792200
C 2.65451600 0.88032200 0.57983100
H 1.94023600 1.60200800 0.98422000
H 3.65939900 1.23968400 0.81319600
H 1.30854400 -2.07305500 -1.13773700
1b-radical
M06-2X SCF energy in solution: -638.94114 a.u.
M06-2X enthalpy in solution: -638.75670 a.u.
M06-2X free energy in solution: -638.80373 a.u.
Cartesian coordinates
ATOM X Y Z
C 2.35009400 -1.21417800 0.13919700
H 3.27985900 -1.50704000 -0.35214400
H 1.88206200 -2.09132300 0.58540400
Si 1.32588300 0.00025000 -0.90075600
C -0.47698400 0.00008200 -0.37365100
C -1.17433300 1.20344600 -0.18922500
C -1.17409100 -1.20341100 -0.18915200
C -2.51559000 1.20487900 0.17950500
H -0.66271200 2.15162400 -0.32891400
C -2.51535300 -1.20506100 0.17958000
H -0.66231800 -2.15151200 -0.32877700
H -3.03634700 2.14493400 0.32360000
H -3.03594700 -2.14519900 0.32373300
C -3.18846700 -0.00015400 0.36499800
H -4.23368300 -0.00025600 0.65238400
C 2.34992700 1.21422400 0.13991300
H 1.88145300 2.09086900 0.58664800
H 3.27964600 1.50777500 -0.35108000
C 2.57515900 -0.00024700 1.09144900
H 1.80783200 -0.00051700 1.86820900
H 3.55562300 -0.00032300 1.57583800
H-radical
M06-2X SCF energy in solution: -0.49774 a.u.
M06-2X enthalpy in solution: -0.49538 a.u.
M06-2X free energy in solution: -0.50839 a.u.
Cartesian coordinates
ATOM X Y Z
H 0.00000000 0.00000000 0.00000000
1f
M06-2X SCF energy in solution: -408.55505 a.u.
M06-2X enthalpy in solution: -408.44954 a.u.
M06-2X free energy in solution: -408.48281 a.u.
Cartesian coordinates
ATOM X Y Z
C -0.39384800 1.19812200 -0.17657000
H -0.52125100 1.45126600 -1.23222200
H -0.49832500 2.10103400 0.42322900
Si 1.04610600 0.00005100 0.06163700
C -0.39368800 -1.19812600 -0.17649800
H -0.49809800 -2.10115500 0.42315200
H -0.52089500 -1.45128800 -1.23217800
C -1.31351100 -0.00008500 0.21241400
H -1.47733200 -0.00011700 1.29313200
H -2.29181400 -0.00011600 -0.27370200
H 2.20055600 -0.00014700 -0.87094000
H 1.56796300 0.00034000 1.45053700
1f-radical
M06-2X SCF energy in solution: -407.91110 a.u.
M06-2X enthalpy in solution: -407.81503 a.u.
M06-2X free energy in solution: -407.84861 a.u.
Cartesian coordinates
ATOM X Y Z
C 0.35492800 -1.20876300 -0.17624800
H 0.56470700 -1.47771700 -1.21349900
H 0.40361400 -2.09930200 0.44858900
Si -1.10493400 0.00000200 -0.03699000
C 0.35493400 1.20876400 -0.17624900
H 0.40362900 2.09930200 0.44858700
H 0.56471900 1.47770500 -1.21350100
C 1.23002100 -0.00000400 0.27028700
H 1.32804600 -0.00000400 1.35793500
H 2.23458600 -0.00000400 -0.16295700
H -1.66950900 0.00000800 1.34596400
iPr3SiSH
M06-2X SCF energy in solution: -1043.85280 a.u.
M06-2X enthalpy in solution: -1043.54120 a.u.
M06-2X free energy in solution: -1043.60163 a.u.
Cartesian coordinates
ATOM X Y Z
C -1.93445200 0.32376900 0.11557300
C -2.71911000 -0.85676400 0.70014100
C -2.45646800 0.67199300 -1.28611000
H -2.10176000 1.19618900 0.76060700
H -2.35393800 -1.14655700 1.68932200
H -3.78026900 -0.60529300 0.79524900
H -2.64833300 -1.73202700 0.04674000
H -1.96415400 1.55135400 -1.70844200
H -2.31336000 -0.15836700 -1.98373200
H -3.53086800 0.88038900 -1.24802100
C 0.39646500 -1.75549000 -0.31073300
C 1.74605800 -2.22656600 0.24754400
C 0.34311000 -1.94593000 -1.83425600
H -0.38209800 -2.38467000 0.13780300
H 1.77154700 -2.19688700 1.33989100
H 1.93723900 -3.26118400 -0.05620500
H 2.57501800 -1.61759400 -0.12230400
H -0.63221900 -1.68281500 -2.25229700
H 1.09794600 -1.33268000 -2.33627100
H 0.54257200 -2.99027900 -2.09532900
C 0.80876600 1.32727700 -0.89358400
C 2.32893800 1.14859100 -0.96340800
C 0.45823100 2.74064800 -0.40865300
H 0.40012100 1.20014000 -1.90557100
H 2.61148700 0.20859500 -1.44264100
H 2.78290200 1.96261700 -1.53864000
H 2.77368500 1.16456300 0.03674300
H -0.62071900 2.90817300 -0.34267200
H 0.88728700 2.92657600 0.58133300
H 0.87078200 3.49349100 -1.08790000
S 0.57599800 0.21362700 2.24290900
H -0.08847500 1.36381100 2.45782600
Si -0.06282800 0.01923100 0.15634900
iPr3SiS-radical
M06-2X SCF energy in solution: -1043.20969 a.u.
M06-2X enthalpy in solution: -1042.90821 a.u.
M06-2X free energy in solution: -1042.96683 a.u.
Cartesian coordinates
ATOM X Y Z
C -1.93398900 0.33266800 0.13975700
C -2.72028600 -0.88366700 0.64185300
C -2.43365700 0.76236400 -1.24785000
H -2.11217400 1.16468200 0.83284400
H -2.36599100 -1.23134900 1.61605900
H -3.78290800 -0.63988300 0.73950500
H -2.63919300 -1.71723000 -0.06274500
H -1.93902600 1.66745900 -1.60842400
H -2.27571900 -0.02484700 -1.99096000
H -3.50930700 0.96429000 -1.21300100
C 0.40100800 -1.73755700 -0.35020500
C 1.74657800 -2.23517600 0.19491400
C 0.35340300 -1.85914300 -1.88066100
H -0.38362800 -2.37788800 0.06966900
H 1.75755700 -2.27050900 1.28804300
H 1.94525100 -3.24937200 -0.16706100
H 2.57779000 -1.60292600 -0.12713100
H -0.62082000 -1.57837800 -2.28969500
H 1.11017000 -1.22497800 -2.35268800
H 0.55377300 -2.89175600 -2.18475100
C 0.82856300 1.36952800 -0.80812100
C 2.34855500 1.18411600 -0.86216900
C 0.47715700 2.75898500 -0.25873300
H 0.43431700 1.29233500 -1.83066100
H 2.63344300 0.26512800 -1.37930600
H 2.81642300 2.02079600 -1.39175600
H 2.77770100 1.15263100 0.14472100
H -0.60177500 2.93258000 -0.21459100
H 0.87688300 2.88570600 0.75267700
H 0.91563200 3.54272600 -0.88469100
S 0.51724600 0.15092900 2.27307800
Si -0.06059500 0.02522900 0.17657000
2y
M06-2X SCF energy in solution: -235.78593 a.u.
M06-2X enthalpy in solution: -235.61125 a.u.
M06-2X free energy in solution: -235.65206 a.u.
Cartesian coordinates
ATOM X Y Z
C 2.99200900 -0.39257700 -0.16282400
C 1.76304400 0.50362300 -0.04086800
H 2.91549600 -1.04183100 -1.03956900
H 3.90833100 0.19428800 -0.25990300
H 3.09606600 -1.03301500 0.71762000
H 1.87099700 1.16231600 0.82781000
H 1.69249700 1.15452900 -0.91913300
C 0.46941900 -0.29595300 0.09552100
C -0.76988800 0.59751300 0.21821300
H 0.53558500 -0.94644400 0.97579900
H 0.35225900 -0.95468800 -0.77259000
H -0.63700700 1.26099400 1.08155800
H -0.85795900 1.23348800 -0.66859100
C -2.02893400 -0.19868300 0.39509800
C -3.06062600 -0.18622100 -0.44170900
H -2.06719300 -0.83925100 1.27565600
H -3.94194600 -0.79425100 -0.26771800
H -3.05727100 0.43765200 -1.33152400
TS-1
M06-2X SCF energy in solution: -235.78593 a.u.
M06-2X enthalpy in solution: -235.61125 a.u.
M06-2X free energy in solution: -235.65206 a.u.
Imaginary frequency: -190.89 cm-1
Cartesian coordinates
ATOM X Y Z
C -0.33558900 -2.04047100 -1.00168900
H 0.35587200 -2.84411500 -0.73454800
H 0.13653100 -1.39621100 -1.74437000
Si -1.21146900 -1.31533100 0.51651300
C -2.45532400 -2.67169800 -0.02019700
H -3.52640100 -2.46762000 -0.03393800
H -2.27491800 -3.62444400 0.48248800
C -1.73014300 -2.61559100 -1.39529900
H -2.24405800 -1.90748400 -2.04920400
H -1.68133500 -3.57970000 -1.91016600
C -1.93701100 0.37453000 0.10880800
C -1.23869400 1.31308500 -0.66487800
C -3.19711800 0.74091800 0.60473100
C -1.77795100 2.56882300 -0.93338200
H -0.26446700 1.05785000 -1.07303800
C -3.74143400 1.99282500 0.33710700
H -3.76504700 0.03676800 1.20725800
C -3.03040000 2.91114100 -0.43200200
H -1.22316600 3.27855200 -1.53719600
H -4.71925000 2.25329200 0.72686300
H -3.45212000 3.88767800 -0.64136000
C 6.07360800 0.83088800 -0.44491100
C 4.72094500 0.16407800 -0.67746200
H 6.49934900 0.52400000 0.51455800
H 6.78926200 0.56915800 -1.22772400
H 5.97431200 1.91997100 -0.43217500
H 4.32452000 0.46303800 -1.65393900
H 4.84675600 -0.92357500 -0.71113200
C 3.70382200 0.51739400 0.40524600
C 2.34453600 -0.15896700 0.18316400
H 3.56611800 1.60465600 0.43527700
H 4.09428900 0.22325000 1.38601100
H 1.97384700 0.12650000 -0.81067800
H 2.46798600 -1.24715500 0.17837800
C 1.34193900 0.23110200 1.22345400
C 0.73277700 -0.63678600 2.06309200
H 1.07690500 1.28539000 1.27320100
H 0.10089700 -0.28136000 2.86971100
H 1.06090700 -1.67142900 2.11985200
II
M06-2X SCF energy in solution: -874.76167 a.u.
M06-2X enthalpy in solution: -874.40221 a.u.
M06-2X free energy in solution: -874.47183 a.u.
Cartesian coordinates
ATOM X Y Z
C 0.32332400 0.96574000 1.21702500
H 1.40990600 0.87581900 1.12504000
H 0.01917400 0.65871200 2.21762800
Si -0.55064600 0.32911100 -0.33351100
C -0.32449900 2.15135100 -0.76815500
H -1.10010000 2.74218900 -1.25494900
H 0.62429700 2.30635000 -1.29063000
C -0.14431400 2.38441800 0.76448200
H -1.11259700 2.61351700 1.21667200
H 0.54528700 3.19198300 1.02190200
C -2.35210100 -0.10815800 -0.00031800
C -2.67216700 -1.16193500 0.86811300
C -3.40506700 0.58066900 -0.61503800
C -3.99493800 -1.51502700 1.11430400
H -1.87878800 -1.71370700 1.36600700
C -4.73150900 0.23096300 -0.37312700
H -3.19032200 1.40312700 -1.29096600
C -5.02748900 -0.81759200 0.49195900
H -4.22183900 -2.33125300 1.79098900
H -5.53285200 0.77720000 -0.85803200
H -6.05929600 -1.09015000 0.68284000
C 6.11130500 0.17674500 0.84357100
C 4.92080200 -0.76477600 0.68601700
H 5.78281000 1.17076800 1.16014000
H 6.82063200 -0.19377100 1.58729300
H 6.64700000 0.28924500 -0.10332000
H 5.27372200 -1.76039000 0.39539400
H 4.41424900 -0.88293600 1.65041200
C 3.91491500 -0.26760100 -0.34914400
C 2.71540300 -1.20270800 -0.51772900
H 4.41644000 -0.14892400 -1.31716000
H 3.55577200 0.72814800 -0.06136400
H 3.08843400 -2.20480300 -0.78794500
H 2.21034200 -1.33028700 0.44932100
C 1.72917600 -0.72785300 -1.53191600
C 0.27882800 -1.00995800 -1.39170100
H 2.08777200 -0.18843200 -2.40183900
H 0.09784300 -1.97574800 -0.90162800
H -0.23884600 -1.02988100 -2.35669900
TS-2
M06-2X SCF energy in solution: -1918.61713 a.u.
M06-2X enthalpy in solution: -1917.94669 a.u.
M06-2X free energy in solution: -1918.05367 a.u.
Imaginary frequency: -835.99 cm-1
Cartesian coordinates
ATOM X Y Z
C 3.82534900 2.25749600 0.34323300
H 2.96836800 2.91883000 0.50383700
H 4.35455600 2.57565800 -0.55509900
Si 3.35057000 0.45685400 0.65980700
C 3.92657000 0.99424900 2.37828400
H 4.54175900 0.34476300 3.00026700
H 3.09713700 1.38386100 2.97560600
C 4.67177200 2.15526900 1.65059800
H 5.69141000 1.84370300 1.40973800
H 4.73267500 3.08411500 2.22251800
C 4.52240500 -0.76285900 -0.16354400
C 5.68991500 -0.33418700 -0.80921400
C 4.25568400 -2.13922300 -0.12958300
C 6.56415500 -1.24672500 -1.39361500
H 5.92098400 0.72571500 -0.86348900
C 5.12653200 -3.05507300 -0.71183300
H 3.35554400 -2.50652100 0.35566400
C 6.28359700 -2.60879500 -1.34434300
H 7.46184400 -0.89502900 -1.88960700
H 4.90215700 -4.11512900 -0.67466000
H 6.96278900 -3.32037200 -1.80000800
C -2.00914100 5.02244900 -0.84349600
C -1.17605300 3.81626700 -1.26788700
H -1.41140300 5.71508900 -0.24428300
H -2.39169100 5.57104600 -1.70737000
H -2.86419600 4.71195200 -0.23620600
H -1.76731200 3.17022300 -1.92816900
H -0.31278300 4.15178500 -1.85340900
C -0.69057700 2.99958600 -0.07326500
C 0.23142100 1.84755200 -0.46679400
H -1.55701800 2.60444600 0.47108200
H -0.15882400 3.65620000 0.62588200
H -0.21558300 1.24774300 -1.27064500
H 1.15982400 2.25539400 -0.89822400
C 0.58564800 0.94632300 0.68183600
C 1.56337800 -0.15348800 0.43815300
H 0.65088200 1.43489700 1.65701700
H 1.45406000 -0.56493800 -0.57031700
H 1.43709900 -0.97493900 1.15513100
C -3.33796100 0.71624000 -1.03190600
C -4.20432800 1.82894300 -0.43168100
C -3.78719500 0.39962700 -2.46531200
H -2.30875600 1.08589000 -1.08795800
H -3.92312500 2.06314000 0.59952400
H -4.11728800 2.74797300 -1.02192400
H -5.26081900 1.54097900 -0.43110500
H -3.13290500 -0.32624500 -2.95453500
H -4.80566500 0.00167500 -2.49165700
H -3.78121000 1.31161900 -3.07278900
C -4.92156900 -1.17612300 0.90271600
C -4.85591200 -2.04324900 2.16644700
C -5.88402400 -1.79078600 -0.12494700
H -5.32007900 -0.19738100 1.19759600
H -4.24441700 -1.58306400 2.94625200
H -5.86150200 -2.18814300 2.57600800
H -4.44100600 -3.03301100 1.95950500
H -6.02399300 -1.14973000 -0.99940200
H -5.51999800 -2.76124300 -0.47739000
H -6.86970600 -1.95416500 0.32354600
C -2.55818000 -2.26018600 -0.89522800
C -2.54501400 -3.58715800 -0.13009900
C -1.15077800 -1.92902700 -1.40753100
H -3.22797700 -2.36633600 -1.75927500
H -3.55287700 -3.93070600 0.11355800
H -2.06445000 -4.36969300 -0.72758700
H -1.98417100 -3.49654000 0.80592100
H -1.10943000 -0.97280500 -1.93967000
H -0.45032800 -1.87556600 -0.56848700
H -0.78938300 -2.70597800 -2.08940500
S -1.92069100 -0.35131900 1.76732300
H -0.75266700 0.24716400 1.05817700
Si -3.24297300 -0.80456500 0.10110400
3y
M06-2X SCF energy in solution: -875.42229 a.u.
M06-2X enthalpy in solution: -875.04857 a.u.
M06-2X free energy in solution: -875.11763 a.u.
Cartesian coordinates
ATOM X Y Z
C -0.91281900 2.08568700 1.27091600
H 0.09045200 2.42493400 1.54432800
H -1.52783900 2.03349000 2.16937500
Si -0.85157700 0.67351600 0.01495300
C -0.92835500 2.17489300 -1.13049200
H -1.55266000 2.19274600 -2.02384200
H 0.07236000 2.53266700 -1.38920900
C -1.48174500 2.95240400 0.10450900
H -2.57339800 2.90071500 0.10950100
H -1.19603300 4.00636300 0.14167600
C -2.47029600 -0.29067100 -0.00968600
C -2.99915600 -0.82987800 1.17128600
C -3.16709700 -0.51484300 -1.20412200
C -4.18003700 -1.56610800 1.16111900
H -2.48620800 -0.67040100 2.11607300
C -4.34868800 -1.25145100 -1.22103200
H -2.78638700 -0.10697600 -2.13629000
C -4.85651200 -1.77803900 -0.03720700
H -4.57396100 -1.97246700 2.08597100
H -4.87387500 -1.41215500 -2.15596700
H -5.77751200 -2.34990100 -0.04749300
C 7.02727700 -0.46602500 -0.01753100
C 5.66480100 -1.15144700 -0.07062500
H 7.14236900 0.10068100 0.91086200
H 7.84394100 -1.18979500 -0.07090000
H 7.14460600 0.23309600 -0.85047400
H 5.58166000 -1.73433000 -0.99452500
H 5.57924800 -1.86517200 0.75614900
C 4.50550300 -0.15952600 0.00162700
C 3.13527900 -0.83128400 -0.04828600
H 4.59013200 0.55436300 -0.82709400
H 4.58933900 0.42612000 0.92549500
H 3.05165800 -1.41988800 -0.96997000
H 3.04661100 -1.54077200 0.78341600
C 0.60179300 -0.51447100 -0.03190400
H 0.49523300 -1.21305200 0.80802800
H 0.51123600 -1.12049800 -0.94252200
C 1.97630300 0.16325400 0.01618100
H 2.06438900 0.75449000 0.93529500
H 2.06921200 0.87154400 -0.81575300
TS-3
M06-2X SCF energy in solution: -1682.79657 a.u.
M06-2X enthalpy in solution: -1682.30368 a.u.
M06-2X free energy in solution: -1682.39108 a.u.
Imaginary frequency: -871.50 cm-1
Cartesian coordinates
ATOM X Y Z
C 2.49647800 -2.52151800 0.96367400
H 1.82327100 -3.38038700 1.00342900
H 2.72076400 -2.18628200 1.97571000
Si 2.00624800 -1.29738800 -0.38380100
C 3.20626000 -2.38000200 -1.35672500
H 3.94148900 -1.93212700 -2.02381400
H 2.70219300 -3.20472300 -1.86439500
C 3.72827600 -2.81934300 0.04857200
H 4.56625300 -2.18444400 0.34329900
H 4.05573200 -3.86103600 0.08540600
C 2.57297100 0.46169700 -0.09419200
C 2.58453000 1.01535800 1.19449900
C 2.90939700 1.28588900 -1.17748700
C 2.91238400 2.35280600 1.39332900
H 2.33023700 0.39878900 2.05265800
C 3.23677900 2.62328300 -0.98149000
H 2.90487200 0.88361200 -2.18691300
C 3.23323200 3.15915700 0.30412200
H 2.91726400 2.76598200 2.39564700
H 3.49124900 3.24852900 -1.82975100
H 3.48288300 4.20291300 0.45712700
C -0.88957500 -0.09026800 1.53533500
C -0.81330000 -1.45674100 2.22334500
C -1.25997600 1.00452700 2.54488500
H 0.10463500 0.15768900 1.14730900
H -0.53354400 -2.25421100 1.53002700
H -0.07552900 -1.44109900 3.03345400
H -1.77754700 -1.72627700 2.66585500
H -1.31191900 1.99548500 2.08447700
H -2.22740400 0.79760500 3.01280900
H -0.51543900 1.05118200 3.34731100
C -3.78210400 -0.61492100 0.43378800
C -4.51769300 -1.33126800 -0.70589800
C -4.61213100 0.57806100 0.93507200
H -3.67539500 -1.32712400 1.26207800
H -4.01064500 -2.25211500 -1.00277800
H -5.53437100 -1.59518300 -0.39521500
H -4.59967800 -0.69563400 -1.59268900
H -4.12807900 1.11634300 1.75410500
H -4.79339000 1.29549600 0.12907300
H -5.58844900 0.23708700 1.29505300
C -1.96782900 1.64932100 -0.77413900
C -2.76471400 1.72544400 -2.08176200
C -0.52327500 2.11201600 -1.00132800
H -2.43765900 2.32263200 -0.04451800
H -3.81933100 1.47537800 -1.94111900
H -2.71677600 2.73543400 -2.50289800
H -2.35464700 1.03702700 -2.82741100
H 0.05945600 2.14389600 -0.07510300
H -0.00762200 1.43939800 -1.69523300
H -0.50242300 3.11457700 -1.44228200
S -1.19801600 -1.52365700 -1.39924600
H 0.27258200 -1.32444100 -0.93990000
Si -2.01289400 -0.07378800 0.00919600
TS-4
M06-2X SCF energy in solution: -1514.33748 a.u.
M06-2X enthalpy in solution: -1513.78537 a.u.
M06-2X free energy in solution: -1513.88021a.u.
Imaginary frequency: -1332.57 cm-1
Cartesian coordinates
ATOM X Y Z
C 3.71320100 -2.14119300 1.31367200
H 3.30430200 -3.07180100 1.71868000
H 4.03991900 -1.51183800 2.14175300
Si 2.62897500 -1.49312800 -0.08951800
C 3.87140400 -2.55732900 -1.04667900
H 4.31222800 -2.21825900 -1.98377400
H 3.50596700 -3.58075800 -1.17065900
C 4.78031700 -2.44570900 0.21605100
H 5.45219100 -1.59013500 0.10851800
H 5.39404400 -3.32819800 0.41249800
C 2.87699000 0.35145500 -0.38896800
C 2.08714100 1.03498500 -1.32469500
C 3.84137300 1.08506800 0.31437500
C 2.25015700 2.39863800 -1.54778200
H 1.32094000 0.50319100 -1.88242900
C 4.01119900 2.44969900 0.09378300
H 4.46437200 0.59052800 1.05405300
C 3.21414300 3.10890700 -0.83689700
H 1.62173100 2.90728900 -2.27080600
H 4.76136300 2.99894200 0.65175900
H 3.34100000 4.17230500 -1.00565300
C -2.06156300 2.20144400 3.90593900
C -0.98244800 1.83354200 2.89207700
H -1.92832500 1.64476800 4.83805000
H -2.04076300 3.26688400 4.14682900
H -3.05732300 1.96524700 3.51854000
H -1.12513300 2.41147800 1.97184000
H 0.00339600 2.10984200 3.28170200
C -0.98637500 0.34653600 2.54703100
C 0.04234300 -0.01133200 1.47537000
H -1.99117900 0.06280200 2.20716400
H -0.79221600 -0.24190500 3.45215200
H -0.14898800 0.57982700 0.56991400
H 1.03713200 0.30579300 1.82796100
C 0.06130800 -1.47519600 1.11909700
C 0.78396200 -1.90264000 -0.12802700
H 0.14215000 -2.15747200 1.96651400
H 0.34780200 -1.40518700 -1.00659200
H 0.67888400 -2.98149200 -0.28538700
C -3.70509600 -2.59656500 -1.30326200
H -3.57642700 -3.63923800 -1.00285000
H -3.59361400 -2.51842700 -2.38475400
Si -2.79961700 -1.40570600 -0.13631100
C -4.51286500 -1.47032700 0.67068900
H -5.00155200 -0.56896300 1.04131200
H -4.57271800 -2.24921300 1.43498100
C -5.01748400 -2.00259900 -0.70609300
H -5.34954900 -1.16276200 -1.32103900
H -5.84245500 -2.71676300 -0.63675500
H -1.41270900 -1.70874400 0.67297000
C -2.47835200 0.26485300 -0.94577700
C -1.77038300 0.34818500 -2.15399700
C -2.83324200 1.46224500 -0.30896900
C -1.41965000 1.57935500 -2.70040300
H -1.48500900 -0.56136400 -2.67683100
C -2.48170700 2.69654200 -0.84915500
H -3.38578800 1.43458500 0.62658700
C -1.76913700 2.75702700 -2.04361000
H -0.87217500 1.62126700 -3.63595700
H -2.76224600 3.61071700 -0.33751700
H -1.49168500 3.71717900 -2.46378500
